# Supplementary material for: Q-dependent collective relaxation dynamics of glass-forming liquid Ca0.4K0.6(NO3)1.4 investigated by wide-angle neutron spin-echo
Source: Nat Commun. 2022 Apr 19;13:2092. doi: 10.1038/s41467-022-29778-4 (PMC9018732; doi:10.1038/s41467-022-29778-4)
Supplement: Supplementary file 3 — Source Data File [file 41467_2022_29778_MOESM3_ESM.xlsx]

## Sheet: Figure 1
Figure 1 Static structure factor of CKN obtained from neutron scattering
T = 300 K				T = 360 K				T = 420 K				T = 480 K				T = 530 K
Q (Å-1)	S(Q) (arb. units)	error		Q (Å-1)	S(Q) (arb. units)	error		Q (Å-1)	S(Q) (arb. units)	error		Q (Å-1)	S(Q) (arb. units)	error		Q (Å-1)	S(Q) (arb. units)	error
0.52376	10.9816	0.02145		0.52376	10.9403	0.02029		0.52376	11.1606	0.02447		0.52376	12.0271	0.02099		0.52376	12.1982	0.01986
0.59683	11.951	0.01222		0.59683	11.8914	0.01152		0.59683	12.0786	0.01406		0.59683	12.8702	0.01154		0.59683	13.1313	0.01133
0.69808	14.4484	0.01328		0.69808	14.289	0.0125		0.69808	14.342	0.01465		0.69808	15.0768	0.01199		0.69808	15.3032	0.01161
0.79823	16.3972	0.01502		0.79823	16.1681	0.0141		0.79823	16.1716	0.01647		0.79823	16.7628	0.01337		0.79823	16.9024	0.01289
0.89819	16.0398	0.01481		0.89819	15.7911	0.0139		0.89819	15.8577	0.01626		0.89819	16.3868	0.01318		0.89819	16.5321	0.01271
0.99851	15.5125	0.01466		0.99851	15.2962	0.01376		0.99851	15.4668	0.01616		0.99851	16.0097	0.0131		0.99851	16.1498	0.01263
1.09881	15.7415	0.01477		1.09881	15.5897	0.0139		1.09881	15.7904	0.01634		1.09881	16.2602	0.01321		1.09881	16.4508	0.01275
1.19899	17.6217	0.01758		1.19899	17.4371	0.01651		1.19899	17.6689	0.01936		1.19899	18.2292	0.01561		1.19899	18.4549	0.01505
1.29896	21.6255	0.01811		1.29896	21.5166	0.01709		1.29896	21.9867	0.0202		1.29896	23.0277	0.01648		1.29896	23.4394	0.01596
1.39886	29.9373	0.02087		1.39886	29.9968	0.01978		1.39886	30.7128	0.02339		1.39886	32.0757	0.01905		1.39886	32.6806	0.01847
1.49877	37.9587	0.02332		1.49877	38.0444	0.02209		1.49877	39.2396	0.02621		1.49877	41.0411	0.02135		1.49877	41.7861	0.02068
1.59872	42.1413	0.02987		1.59872	42.7652	0.0284		1.59872	44.7696	0.03383		1.59872	47.1902	0.02753		1.59872	48.0459	0.02661
1.69885	48.0842	0.02696		1.69885	48.9904	0.02579		1.69885	50.7352	0.03077		1.69885	51.7541	0.02487		1.69885	51.9154	0.02397
1.79912	59.7887	0.02916		1.79912	59.8406	0.02763		1.79912	58.7414	0.03202		1.79912	56.4042	0.02505		1.79912	55.0735	0.02378
1.89971	66.9336	0.03044		1.89971	64.111	0.0282		1.89971	61.462	0.03224		1.89971	54.2972	0.02415		1.89971	52.0191	0.02268
1.9998	63.5932	0.03481		1.9998	60.1923	0.03198		1.9998	54.8398	0.03549		1.9998	48.967	0.02652		1.9998	46.6647	0.02476
2.09935	53.2593	0.0269		2.09935	50.224	0.02477		2.09935	46.2194	0.02786		2.09935	41.951	0.02125		2.09935	40.3409	0.02005
2.19913	43.6427	0.0243		2.19913	41.6533	0.02247		2.19913	39.0297	0.02543		2.19913	36.1548	0.01951		2.19913	35.0314	0.01845
2.29905	37.8035	0.02497		2.29905	36.194	0.02301		2.29905	34.2444	0.0259		2.29905	32.0063	0.01968		2.29905	31.0977	0.01851
2.3994	33.5106	0.02108		2.3994	32.1955	0.01959		2.3994	30.5737	0.0224		2.3994	28.9157	0.01746		2.3994	28.214	0.01661
2.49986	33.4659	0.02057		2.49986	31.9188	0.01903		2.49986	29.9378	0.02158		2.49986	28.1413	0.01672		2.49986	27.0961	0.01577
2.59955	33.5326	0.02017		2.59955	31.9008	0.01863		2.59955	29.6006	0.02099		2.59955	27.4816	0.01615		2.59955	26.5527	0.01526
2.6992	33.2835	0.02289		2.6992	31.4363	0.02092		2.6992	29.1689	0.02329		2.6992	26.7026	0.01756		2.6992	25.6377	0.01644
2.79925	34.1986	0.01998		2.79925	31.8758	0.0183		2.79925	28.6839	0.02036		2.79925	26.0022	0.01553		2.79925	24.9175	0.01463
2.8996	34.3753	0.01983		2.8996	31.536	0.01798		2.8996	28.3886	0.01995		2.8996	25.5259	0.01509		2.8996	24.2898	0.01415
2.99992	31.642	0.01978		2.99992	29.3669	0.018		2.99992	26.2506	0.01983		2.99992	23.9319	0.01504		2.99992	22.9247	0.01412
3.09977	28.1934	0.01667		3.09977	26.3845	0.01531		3.09977	24.1833	0.01722		3.09977	22.2282	0.01325		3.09977	21.43	0.01253
3.19953	23.1639	0.01543		3.19953	22.074	0.01423		3.19953	20.8473	0.01613		3.19953	20.1074	0.01261		3.19953	19.5956	0.01194
3.27424	20.3405	0.01919		3.27424	19.6117	0.01792		3.27424	19.0736	0.02082		3.27424	18.7725	0.01662		3.27424	18.4146	0.01585

## Sheet: Figure 2a
Figure 2a Representative intermediate scatteirng functionsn of CKN measured on WASP (T = 444 K)
Q = 1.08 Å-1				Q = 1.26 Å-1				Q = 1.45 Å-1				Q = 1.65 Å-1				Q = 1.86 Å-1				Q = 2.01 Å-1				Q = 2.17 Å-1				Q = 2.33 Å-1				Q = 2.49 Å-1				Q = 2.60 Å-1				Q = 2.72 Å-1				Q = 2.82 Å-1
t (ns)	I(Q,t)/I(Q,0)	errorbar		t (ns)	I(Q,t)/I(Q,0)	errorbar		t (ns)	I(Q,t)/I(Q,0)	error		t (ns)	I(Q,t)/I(Q,0)	error		t (ns)	I(Q,t)/I(Q,0)	error		t (ns)	I(Q,t)/I(Q,0)	error		t (ns)	I(Q,t)/I(Q,0)	error		t (ns)	I(Q,t)/I(Q,0)	error		t (ns)	I(Q,t)/I(Q,0)	error		t (ns)	I(Q,t)/I(Q,0)	error		t (ns)	I(Q,t)/I(Q,0)	error		t (ns)	I(Q,t)/I(Q,0)	error
0	1	0.003		0	1	0.002		0	1	0.003		0	1	0.001		0	1	0.001		0	1	0.001		0	1	0.001		0	1	0.001		0	1	0.001		0	1	0.001		0	1	0.001		0	1	0.001
0.0026	0.642	0.007		0.0026	0.696	0.006		0.0026	0.75	0.01		0.0026	0.767	0.004		0.0026	0.74	0.002		0.0026	0.695	0.002		0.0026	0.631	0.002		0.0026	0.562	0.003		0.0026	0.502	0.004		0.0026	0.489	0.004		0.0026	0.455	0.005		0.0026	0.454	0.008
0.0029	0.638	0.007		0.0029	0.674	0.006		0.0029	0.75	0.01		0.0029	0.757	0.004		0.0029	0.742	0.002		0.0029	0.693	0.002		0.0029	0.622	0.002		0.0029	0.559	0.003		0.0029	0.506	0.004		0.0029	0.476	0.004		0.0029	0.455	0.005		0.0029	0.42	0.008
0.0035	0.617	0.007		0.0035	0.665	0.005		0.0035	0.733	0.01		0.0035	0.742	0.004		0.0035	0.725	0.002		0.0035	0.682	0.002		0.0035	0.613	0.002		0.0035	0.542	0.003		0.0035	0.484	0.004		0.0035	0.466	0.004		0.0035	0.443	0.005		0.0035	0.414	0.009
0.0042	0.618	0.007		0.0042	0.663	0.005		0.0042	0.73	0.01		0.0042	0.736	0.004		0.0042	0.716	0.002		0.0042	0.676	0.002		0.0042	0.602	0.002		0.0042	0.535	0.003		0.0042	0.471	0.004		0.0042	0.451	0.004		0.0042	0.433	0.006		0.0042	0.399	0.01
0.0052	0.603	0.007		0.0052	0.649	0.005		0.0052	0.712	0.01		0.0052	0.723	0.004		0.0052	0.707	0.002		0.0052	0.662	0.002		0.0052	0.586	0.002		0.0052	0.514	0.003		0.0052	0.455	0.004		0.0052	0.433	0.004		0.0052	0.411	0.006		0.0052	0.359	0.012
0.0066	0.586	0.006		0.0066	0.631	0.005		0.0066	0.707	0.01		0.0066	0.703	0.004		0.0066	0.695	0.002		0.0066	0.64	0.002		0.0066	0.567	0.002		0.0066	0.495	0.003		0.0066	0.441	0.004		0.0066	0.411	0.005		0.0066	0.392	0.007		0.0066	0.351	0.015
0.0086	0.583	0.006		0.0086	0.62	0.005		0.0086	0.67	0.01		0.0086	0.688	0.004		0.0086	0.671	0.002		0.0086	0.622	0.002		0.0086	0.549	0.002		0.0086	0.467	0.003		0.0086	0.41	0.004		0.0086	0.39	0.005		0.0086	0.373	0.007		0.0086	0.452	0.015
0.0115	0.554	0.007		0.0115	0.597	0.005		0.0115	0.663	0.01		0.0115	0.676	0.004		0.0115	0.649	0.002		0.0115	0.598	0.002		0.0115	0.517	0.002		0.0115	0.447	0.003		0.0115	0.4	0.004		0.0115	0.387	0.005		0.0115	0.369	0.006		0.0115	0.391	0.008
0.0155	0.533	0.007		0.0155	0.573	0.006		0.0155	0.642	0.011		0.0155	0.656	0.004		0.0155	0.621	0.002		0.0155	0.567	0.002		0.0155	0.49	0.002		0.0155	0.417	0.003		0.0155	0.371	0.004		0.0155	0.348	0.004		0.0155	0.338	0.005		0.0155	0.347	0.005
0.0073	0.572	0.007		0.0073	0.608	0.005		0.0073	0.674	0.01		0.0073	0.683	0.003		0.0073	0.664	0.002		0.0073	0.613	0.002		0.0073	0.536	0.002		0.0073	0.461	0.003		0.0073	0.403	0.004		0.0073	0.382	0.004		0.0073	0.385	0.006		0.0073	0.355	0.01
0.0091	0.567	0.007		0.0091	0.6	0.005		0.0091	0.667	0.01		0.0091	0.674	0.004		0.0091	0.651	0.002		0.0091	0.602	0.002		0.0091	0.526	0.002		0.0091	0.459	0.003		0.0091	0.406	0.004		0.0091	0.379	0.004		0.0091	0.363	0.006		0.0091	0.317	0.011
0.0127	0.548	0.007		0.0127	0.58	0.005		0.0127	0.656	0.01		0.0127	0.656	0.004		0.0127	0.636	0.002		0.0127	0.574	0.002		0.0127	0.506	0.002		0.0127	0.434	0.003		0.0127	0.378	0.004		0.0127	0.355	0.004		0.0127	0.341	0.005		0.0127	0.358	0.009
0.0163	0.543	0.007		0.0163	0.562	0.005		0.0163	0.62	0.009		0.0163	0.64	0.003		0.0163	0.614	0.002		0.0163	0.558	0.002		0.0163	0.478	0.002		0.0163	0.417	0.003		0.0163	0.357	0.004		0.0163	0.35	0.004		0.0163	0.312	0.005		0.0163	0.31	0.009
0.0236	0.517	0.007		0.0236	0.542	0.005		0.0236	0.622	0.01		0.0236	0.616	0.004		0.0236	0.583	0.002		0.0236	0.523	0.002		0.0236	0.448	0.002		0.0236	0.382	0.003		0.0236	0.332	0.004		0.0236	0.311	0.004		0.0236	0.292	0.005		0.0236	0.298	0.009
0.0308	0.491	0.007		0.0308	0.519	0.005		0.0308	0.579	0.01		0.0308	0.589	0.004		0.0308	0.553	0.002		0.0308	0.494	0.002		0.0308	0.418	0.002		0.0308	0.349	0.003		0.0308	0.303	0.004		0.0308	0.283	0.004		0.0308	0.264	0.005		0.0308	0.254	0.009
0.0417	0.462	0.007		0.0417	0.499	0.005		0.0417	0.561	0.01		0.0417	0.553	0.004		0.0417	0.515	0.002		0.0417	0.464	0.002		0.0417	0.382	0.002		0.0417	0.321	0.003		0.0417	0.27	0.004		0.0417	0.252	0.004		0.0417	0.236	0.005		0.0417	0.225	0.008
0.0598	0.452	0.007		0.0598	0.464	0.005		0.0598	0.497	0.009		0.0598	0.504	0.003		0.0598	0.472	0.002		0.0598	0.41	0.002		0.0598	0.335	0.002		0.0598	0.276	0.003		0.0598	0.229	0.004		0.0598	0.216	0.004		0.0598	0.21	0.005		0.0598	0.21	0.007
0.0779	0.419	0.007		0.0779	0.427	0.005		0.0779	0.474	0.009		0.0779	0.47	0.003		0.0779	0.436	0.002		0.0779	0.369	0.002		0.0779	0.293	0.002		0.0779	0.239	0.003		0.0779	0.202	0.004		0.0779	0.19	0.004		0.0779	0.171	0.005		0.0779	0.164	0.007
0.1142	0.378	0.007		0.1142	0.384	0.005		0.1142	0.436	0.01		0.1142	0.403	0.003		0.1142	0.375	0.002		0.1142	0.315	0.002		0.1142	0.243	0.002		0.1142	0.189	0.003		0.1142	0.157	0.004		0.1142	0.153	0.004		0.1142	0.14	0.005		0.1142	0.135	0.007
0.1504	0.352	0.007		0.1504	0.346	0.006		0.1504	0.388	0.01		0.1504	0.353	0.004		0.1504	0.321	0.002		0.1504	0.265	0.002		0.1504	0.199	0.002		0.1504	0.151	0.003		0.1504	0.125	0.004		0.1504	0.122	0.004		0.1504	0.116	0.005		0.1504	0.114	0.008
0.2229	0.317	0.008		0.2229	0.302	0.006		0.2229	0.323	0.01		0.2229	0.276	0.004		0.2229	0.247	0.002		0.2229	0.196	0.002		0.2229	0.138	0.002		0.2229	0.103	0.003		0.2229	0.083	0.004		0.2229	0.075	0.004		0.2229	0.077	0.006		0.2229	0.094	0.009
0.2953	0.272	0.008		0.2953	0.245	0.006		0.2953	0.276	0.01		0.2953	0.227	0.004		0.2953	0.196	0.002		0.2953	0.151	0.002		0.2953	0.101	0.002		0.2953	0.072	0.003		0.2953	0.055	0.004		0.2953	0.056	0.004		0.2953	0.052	0.005		0.2953	0.068	0.008
0.4403	0.228	0.008		0.4403	0.173	0.006		0.4403	0.195	0.01		0.4403	0.151	0.004		0.4403	0.125	0.002		0.4403	0.089	0.002		0.4403	0.056	0.002		0.4403	0.036	0.003		0.4403	0.017	0.004		0.4403	0.022	0.004		0.4403	0.015	0.005		0.4403	0.048	0.007
0.5852	0.161	0.009		0.5852	0.134	0.006		0.5852	0.144	0.01		0.5852	0.101	0.004		0.5852	0.085	0.002		0.5852	0.06	0.002		0.5852	0.033	0.003		0.5852	0.022	0.003		0.5852	0.008	0.004		0.5852	0.011	0.004		0.5852	0.022	0.006		0.5852	0	0.008
0.8751	0.124	0.009		0.8751	0.085	0.006		0.8751	0.089	0.011		0.8751	0.048	0.004		0.8751	0.043	0.002		0.8751	0.023	0.002		0.8751	0.012	0.003		0.8751	0.008	0.003		0.8751	0.013	0.004		0.8751	0.017	0.004		0.8751	0.009	0.005		0.8751	0.003	0.007
1.165	0.043	0.01		1.165	0.023	0.007		1.165	0.018	0.011		1.165	0.006	0.004		1.165	0.011	0.003		1.165	0.018	0.002		1.165	0.026	0.003		1.165	0.035	0.003		1.165	0.018	0.005		1.165	0.004	0.005		1.165	-0.016	0.006		1.165	0.013	0.008

## Sheet: Figure 2b
Figure 2b Representative intermediate scatteirng functionsn of CKN measured on WASP (Q = 1.86 Å-1)
T = 383 K				T = 394 K				T = 402 K				T = 412 K				T = 424 K				T = 434 K				T = 444 K				T = 457 K				T = 470 K				T = 483 K				T = 500 K				T = 519 K
t (ns)	I(Q,t)/I(Q,0)	error		t (ns)	I(Q,t)/I(Q,0)	error		t (ns)	I(Q,t)/I(Q,0)	error		t (ns)	I(Q,t)/I(Q,0)	error		t (ns)	I(Q,t)/I(Q,0)	error		t (ns)	I(Q,t)/I(Q,0)	error		t (ns)	I(Q,t)/I(Q,0)	error		t (ns)	I(Q,t)/I(Q,0)	error		t (ns)	I(Q,t)/I(Q,0)	error		t (ns)	I(Q,t)/I(Q,0)	error		t (ns)	I(Q,t)/I(Q,0)	error		t (ns)	I(Q,t)/I(Q,0)	error
0	1	0.001		0	1	0.001		0	1	0.001		0	1	0.001		0	1	0.001		0	1	0.001		0	1	0.001		0	1	0.001		0	1	0.001		0	1	0.001		0	1	0.001		0	1	0.001
0.0026	0.855	0.002		0.0026	0.836	0.002		0.0026	0.821	0.002		0.0026	0.804	0.002		0.0026	0.78	0.002		0.0026	0.763	0.002		0.0026	0.74	0.002		0.0026	0.713	0.002		0.0026	0.688	0.002		0.0026	0.66	0.002		0.0026	0.623	0.002		0.0026	0.582	0.003
0.0029	0.857	0.002		0.0029	0.839	0.002		0.0029	0.821	0.002		0.0029	0.804	0.002		0.0029	0.78	0.002		0.0029	0.759	0.002		0.0029	0.742	0.002		0.0029	0.709	0.002		0.0029	0.683	0.002		0.0029	0.651	0.002		0.0029	0.613	0.002		0.0029	0.566	0.003
0.0035	0.853	0.002		0.0035	0.826	0.002		0.0035	0.819	0.002		0.0035	0.794	0.002		0.0035	0.773	0.002		0.0035	0.75	0.002		0.0035	0.725	0.002		0.0035	0.697	0.002		0.0035	0.666	0.002		0.0035	0.632	0.002		0.0035	0.592	0.002		0.0035	0.547	0.003
0.0042	0.846	0.002		0.0042	0.825	0.002		0.0042	0.811	0.002		0.0042	0.792	0.002		0.0042	0.765	0.002		0.0042	0.742	0.002		0.0042	0.716	0.002		0.0042	0.687	0.002		0.0042	0.649	0.002		0.0042	0.616	0.002		0.0042	0.572	0.002		0.0042	0.517	0.003
0.0052	0.848	0.002		0.0052	0.827	0.002		0.0052	0.807	0.002		0.0052	0.785	0.002		0.0052	0.758	0.002		0.0052	0.729	0.002		0.0052	0.707	0.002		0.0052	0.669	0.002		0.0052	0.633	0.002		0.0052	0.596	0.002		0.0052	0.547	0.002		0.0052	0.487	0.003
0.0066	0.848	0.002		0.0066	0.826	0.002		0.0066	0.806	0.002		0.0066	0.778	0.002		0.0066	0.747	0.002		0.0066	0.722	0.002		0.0066	0.695	0.002		0.0066	0.654	0.002		0.0066	0.611	0.002		0.0066	0.574	0.002		0.0066	0.513	0.002		0.0066	0.45	0.003
0.0086	0.843	0.002		0.0086	0.816	0.002		0.0086	0.795	0.002		0.0086	0.772	0.002		0.0086	0.735	0.002		0.0086	0.706	0.002		0.0086	0.671	0.002		0.0086	0.633	0.002		0.0086	0.58	0.002		0.0086	0.536	0.002		0.0086	0.475	0.002		0.0086	0.407	0.003
0.0115	0.84	0.002		0.0115	0.813	0.002		0.0115	0.787	0.002		0.0115	0.758	0.002		0.0115	0.72	0.002		0.0115	0.691	0.002		0.0115	0.649	0.002		0.0115	0.6	0.002		0.0115	0.545	0.002		0.0115	0.497	0.002		0.0115	0.428	0.002		0.0115	0.354	0.003
0.0155	0.834	0.002		0.0155	0.803	0.002		0.0155	0.784	0.002		0.0155	0.746	0.002		0.0155	0.698	0.002		0.0155	0.666	0.002		0.0155	0.621	0.002		0.0155	0.568	0.002		0.0155	0.505	0.002		0.0155	0.446	0.002		0.0155	0.375	0.002		0.0155	0.293	0.003
0.0073	0.845	0.002		0.0073	0.817	0.002		0.0073	0.793	0.002		0.0073	0.774	0.002		0.0073	0.729	0.002		0.0073	0.696	0.002		0.0073	0.664	0.002		0.0073	0.615	0.002		0.0073	0.574	0.002		0.0073	0.522	0.002		0.0073	0.461	0.002		0.0073	0.389	0.003
0.0091	0.837	0.002		0.0091	0.813	0.002		0.0091	0.789	0.002		0.0091	0.759	0.002		0.0091	0.716	0.002		0.0091	0.69	0.002		0.0091	0.651	0.002		0.0091	0.605	0.002		0.0091	0.554	0.002		0.0091	0.502	0.002		0.0091	0.44	0.002		0.0091	0.37	0.003
0.0127	0.838	0.002		0.0127	0.812	0.002		0.0127	0.785	0.002		0.0127	0.755	0.002		0.0127	0.709	0.002		0.0127	0.676	0.002		0.0127	0.636	0.002		0.0127	0.583	0.002		0.0127	0.526	0.002		0.0127	0.469	0.002		0.0127	0.395	0.002		0.0127	0.318	0.003
0.0163	0.836	0.002		0.0163	0.808	0.002		0.0163	0.775	0.002		0.0163	0.745	0.002		0.0163	0.696	0.002		0.0163	0.655	0.002		0.0163	0.614	0.002		0.0163	0.56	0.002		0.0163	0.494	0.002		0.0163	0.429	0.002		0.0163	0.357	0.002		0.0163	0.279	0.003
0.0236	0.831	0.002		0.0236	0.798	0.002		0.0236	0.768	0.002		0.0236	0.727	0.002		0.0236	0.676	0.002		0.0236	0.633	0.002		0.0236	0.583	0.002		0.0236	0.511	0.002		0.0236	0.445	0.002		0.0236	0.374	0.002		0.0236	0.295	0.002		0.0236	0.215	0.003
0.0308	0.831	0.002		0.0308	0.791	0.002		0.0308	0.759	0.002		0.0308	0.717	0.002		0.0308	0.66	0.002		0.0308	0.613	0.002		0.0308	0.553	0.002		0.0308	0.481	0.002		0.0308	0.402	0.002		0.0308	0.324	0.002		0.0308	0.242	0.002		0.0308	0.166	0.003
0.0417	0.822	0.002		0.0417	0.789	0.002		0.0417	0.754	0.002		0.0417	0.706	0.002		0.0417	0.639	0.002		0.0417	0.581	0.002		0.0417	0.515	0.002		0.0417	0.438	0.002		0.0417	0.353	0.002		0.0417	0.275	0.002		0.0417	0.188	0.002		0.0417	0.113	0.003
0.0598	0.827	0.002		0.0598	0.782	0.002		0.0598	0.741	0.002		0.0598	0.691	0.002		0.0598	0.616	0.002		0.0598	0.547	0.002		0.0598	0.472	0.002		0.0598	0.38	0.002		0.0598	0.288	0.002		0.0598	0.207	0.002		0.0598	0.121	0.002		0.0598	0.063	0.003
0.0779	0.83	0.002		0.0779	0.781	0.002		0.0779	0.73	0.002		0.0779	0.676	0.002		0.0779	0.586	0.002		0.0779	0.517	0.002		0.0779	0.436	0.002		0.0779	0.332	0.002		0.0779	0.236	0.002		0.0779	0.152	0.002		0.0779	0.084	0.002		0.0779	0.039	0.003
0.1142	0.825	0.002		0.1142	0.774	0.002		0.1142	0.72	0.002		0.1142	0.65	0.002		0.1142	0.549	0.002		0.1142	0.462	0.002		0.1142	0.375	0.002		0.1142	0.266	0.002		0.1142	0.168	0.002		0.1142	0.097	0.002		0.1142	0.038	0.002		0.1142	0.017	0.003
0.1504	0.823	0.002		0.1504	0.765	0.002		0.1504	0.705	0.002		0.1504	0.63	0.002		0.1504	0.517	0.002		0.1504	0.417	0.002		0.1504	0.321	0.002		0.1504	0.211	0.002		0.1504	0.123	0.002		0.1504	0.053	0.002		0.1504	0.021	0.002		0.1504	0.003	0.003
0.2229	0.822	0.002		0.2229	0.75	0.002		0.2229	0.683	0.002		0.2229	0.594	0.002		0.2229	0.461	0.002		0.2229	0.347	0.002		0.2229	0.247	0.002		0.2229	0.14	0.002		0.2229	0.059	0.002		0.2229	0.026	0.002		0.2229	0.003	0.002		0.2229	0.001	0.003
0.2953	0.825	0.002		0.2953	0.745	0.002		0.2953	0.669	0.002		0.2953	0.569	0.002		0.2953	0.414	0.002		0.2953	0.299	0.002		0.2953	0.196	0.002		0.2953	0.096	0.002		0.2953	0.04	0.002		0.2953	0.013	0.002		0.2953	0.002	0.002		0.2953	0	0.003
0.4403	0.814	0.002		0.4403	0.728	0.002		0.4403	0.639	0.002		0.4403	0.521	0.002		0.4403	0.347	0.002		0.4403	0.218	0.002		0.4403	0.125	0.002		0.4403	0.052	0.002		0.4403	0.012	0.002		0.4403	-0.002	0.002		0.4403	0.001	0.002		0.4403	-0.002	0.003
0.5852	0.815	0.002		0.5852	0.715	0.002		0.5852	0.613	0.002		0.5852	0.475	0.002		0.5852	0.289	0.002		0.5852	0.172	0.002		0.5852	0.085	0.002		0.5852	0.024	0.002		0.5852	0.002	0.002		0.5852	-0.004	0.002		0.5852	-0.003	0.002		0.5852	-0.004	0.003
0.8751	0.807	0.003		0.8751	0.684	0.003		0.8751	0.566	0.002		0.8751	0.416	0.002		0.8751	0.217	0.002		0.8751	0.103	0.002		0.8751	0.043	0.002		0.8751	-0.002	0.002		0.8751	-0.001	0.002		0.8751	-0.004	0.002		0.8751	0.002	0.002		0.8751	0.003	0.003
1.165	0.811	0.003		1.165	0.669	0.003		1.165	0.532	0.003		1.165	0.362	0.003		1.165	0.161	0.003		1.165	0.064	0.003		1.165	0.011	0.003		1.165	0.001	0.003		1.165	-0.002	0.003		1.165	-0.001	0.003		1.165	0.005	0.003		1.165	-0.001	0.004

## Sheet: Figure 3a,b,c
Figure 3a,b,c Q-dependence of relaxation time τslow, exponent β, and effective Debye-Waller factor f
T = 383 K				T = 394 K				T =402 K								T =412 K								T =424 K								T =434 K								T =444 K								T =457 K
Q (Å-1)	f	error		Q (Å-1)	f	error		Q (Å-1)	f	error	τslow (ns)	error	β	error		Q (Å-1)	f	error	τslow (ns)	error	β	error		Q (Å-1)	f	error	τslow (ns)	error	β	error		Q (Å-1)	f	error	τslow (ns)	error	β	error		Q (Å-1)	f	error	τslow (ns)	error	β	error		Q (Å-1)	f
1.081	0.744	0		1.081	0.72149	0.00169		1.081	0.69976	0.00961	--	--	--	--		1.081	0.693	0.00861	7.2427	1.40971	0.46405	0.04621		1.081	0.66928	0.00847	1.61249	0.0873	0.50567	0.02958		1.081	0.66696	0.00949	0.69985	0.0245	0.50884	0.02349		1.081	0.64262	0.00854	0.35701	0.0114	0.56949	0.02107		1.081	0.625
1.259	0.78257	0.00177		1.259	0.75535	0.00176		1.259	0.74802	0.00494	11.996	2.68982	0.55501	0.05028		1.259	0.72691	0.00424	2.99326	0.18191	0.59786	0.02704		1.259	0.70696	0.00458	0.93147	0.019	0.61997	0.01763		1.259	0.69312	0.00219	0.48627	0.00882	0.62	0.01479		1.259	0.67774	0.00602	0.27429	0.00573	0.63325	0.01471		1.259	0.664
1.449	0.83232	0.00294		1.449	0.81357	0.00369		1.449	0.80803	0.00813	8.4519	2.27021	0.60384	0.04		1.449	0.78467	0.00771	2.51773	0.20128	0.62889	0.04372		1.449	0.76755	0.00815	0.87804	0.02693	0.65038	0.02866		1.449	0.75957	0.0091	0.47039	0.01364	0.6487	0.02479		1.449	0.74162	0.01063	0.2785	0.00911	0.66427	0.02481		1.449	0.727
1.651	0.84152	0.00161		1.651	0.82194	0.00165		1.651	0.80662	0.00148	5.55894	0.13265	0.63	0.02449		1.651	0.79388	0.00137	1.99797	0.02804	0.644	0.01399		1.651	0.777	0.00321	0.70858	0.00696	0.67134	0.00495		1.651	0.76631	0.00345	0.38004	0.00413	0.68393	0.00913		1.651	0.75014	0.00374	0.22166	0.00239	0.72202	0.00943		1.651	0.73415
1.857	0.8397	0.000757779		1.857	0.82566	0.000960036		1.857	0.81379	0.000805885	6.03319	0.0797	0.53	0.01082		1.857	0.79641	0.000732317	1.80681	0.01413	0.586	0.00683		1.857	0.77839	0.00183	0.60233	0.00348	0.62638	0.00519		1.857	0.76714	0.002	0.31404	0.00192	0.65545	0.00482		1.857	0.7559	0.00247	0.18587	0.00135	0.6651	0.0051		1.857	0.74375
2.008	0.81516	0.000680383		2.008	0.79548	0.000990732		2.008	0.77657	0.00194	4.47816	0.11523	0.54318	0.00967		2.008	0.766	0.00198	1.45957	0.01233	0.55712	0.00252		2.008	0.75	0.00189	0.46847	0.00229	0.59412	0.00197		2.008	0.745	0.00223	0.24076	0.00105	0.6061	0.00184		2.008	0.72641	0.00293	0.14378	0.0013	0.63409	0.00532		2.008	0.71712
2.172	0.77403	0.000720624		2.172	0.75469	0.0013		2.172	0.74147	0.00262	3.62759	0.10543	0.47934	0.00991		2.172	0.72101	0.00238	1.09566	0.01151	0.519	0.00692		2.172	0.69984	0.0025	0.3551	0.0029	0.57033	0.00572		2.172	0.68173	0.00304	0.18443	0.00183	0.59566	0.00598		2.172	0.67214	0.00384	0.10563	0.00131	0.60614	0.00651		2.172	0.66
2.325	0.72324	0.00121		2.325	0.69886	0.00172		2.325	0.68513	0.00361	2.66076	0.06826	0.48361	0.01237		2.325	0.66727	0.0034	0.80248	0.00999	0.51715	0.00873		2.325	0.64	0.00358	0.26965	0.00217	0.56599	0.00301		2.325	0.62862	0.00175	0.13968	0.00159	0.576	0.00913		2.325	0.60203	0.00635	0.08719	0.00203	0.59695	0.01074		2.325	0.59083
2.492	0.68136	0.00161		2.492	0.64595	0.00191		2.492	0.6296	0.00406	1.95209	0.05891	0.54222	0.0175		2.492	0.60571	0.00401	0.70333	0.01176	0.55571	0.01278		2.492	0.58	0.00475	0.24217	0.00285	0.57238	0.00452		2.492	0.56167	0.00694	0.12998	0.00375	0.57915	0.0136		2.492	0.545	0.00873	0.07546	0.000853934	0.59357	0.0052		2.492	0.52101
2.596	0.66643	0.00154		2.596	0.63185	0.00213		2.596	0.60454	0.0039	1.85445	0.05518	0.55986	0.01822		2.596	0.5762	0.00405	0.69394	0.01205	0.57061	0.01374		2.596	0.56327	0.00576	0.23766	0.00592	0.55388	0.01254		2.596	0.53441	0.00692	0.12835	0.00382	0.58977	0.01447		2.596	0.51421	0.00962	0.07657	0.00313	0.589	0.01761		2.596	0.515
2.715	0.64983	0.00173		2.715	0.61325	0.00288		2.715	0.592	0.00598	2.05061	0.07994	0.51865	0.0093		2.715	0.55974	0.00548	0.66616	0.0159	0.56595	0.01798		2.715	0.53911	0.00778	0.22694	0.00794	0.55484	0.01684		2.715	0.53391	0.01056	0.11201	0.0052	0.55168	0.01879		2.715	0.53157	0.01509	0.06269	0.00409	0.53517	0.02177		2.715	0.51
2.823	0.67009	0.00231		2.823	0.62543	0.00334		2.823	0.60025	0.00275	1.81789	0.06729	0.57	0.03199		2.823	0.57	0.00617	0.67568	0.0187	0.58975	0.01082		2.823	0.53	0.00805	0.25725	0.00608	0.59966	0.0098		2.823	0.51118	0.01257	0.13639	0.00773	0.59121	0.02758		2.823	0.48544	0.01882	0.07905	0.0067	0.58083	0.03529		2.823	0.47
[truncated: 33 more columns]

## Sheet: Fig. 4a,b,c, Suppl. Fig. 5,6,9
Figure 4a,b,c, Supplementary Figure 5,6,9 Temperature dependence of logarithmic relaxation time τslow, logarithmic average relaxation time <τslow>, exponent β, and effective Debye-Waller factor f
WASP
		Q = 1.08 Å-1								Q = 1.26 Å-1								Q = 1.45 Å-1								Q = 1.65 Å-1								Q = 1.86 Å-1								Q = 2.08 Å-1
T(K)	1000/T (K-1)	f	error	log10τslow (ns)	error	β	error	log10<τslow> (ns)	error	f	error	log10τslow (ns)	error	β	error	log10<τslow> (ns)	error	f	error	log10τslow (ns)	error	β	error	log10<τslow> (ns)	error	f	error	log10τslow (ns)	error	β	error	log10<τslow> (ns)	error	f	error	log10τslow (ns)	error	β	error	log10<τslow> (ns)	error	f	error	log10τslow (ns)	error	β	error	log10<τslow> (ns)	error
383	2.61097	0.744	--	--	--	--	--	--	--	0.78257	0.00177	--	--	--	--	--	--	0.83232	0.00294	--	--	--	--	--	--	0.84152	0.00161	--	--	--	--	--	--	0.8397	0.000757779	--	--	--	--	--	--	0.81516	0.000680383	--	--	--	--	--	--
394	2.53807	0.72149	0.00169	--	--	--	--	--	--	0.75535	0.00176	--	--	--	--	--	--	0.81357	0.00369	--	--	--	--	--	--	0.82194	0.00165	--	--	--	--	--	--	0.82566	0.000960036	--	--	--	--	--	--	0.79548	0.000990732	--	--	--	--	--	--
402	2.48756	0.69976	0.00961	--	--	--	--	--	--	0.74802	0.00494	1.07903	0.09738	0.55501	0.05028	1.30408	0.11419	0.80803	0.00813	0.92695	0.11665	0.60384	0.04	1.10078	0.12238	0.80662	0.00148	0.74499	0.01036	0.63	0.02449	0.89609	0.0225	0.81379	0.000805885	0.78055	0.00574	0.53	0.01082	1.03732	0.01576	0.77657	0.00194	0.6511	0.01117	0.54318	0.00967	0.89062	0.01655
412	2.42718	0.693	0.00861	0.8599	0.08453	0.46405	0.04621	1.22503	0.12459	0.72691	0.00424	0.47614	0.02639	0.59786	0.02704	0.65559	0.03689	0.78467	0.00771	0.40101	0.03472	0.62889	0.04372	0.55301	0.0499	0.79388	0.00137	0.30059	0.00609	0.644	0.01399	0.44064	0.0123	0.79641	0.000732317	0.25691	0.0034	0.586	0.00683	0.448	0.0077	0.766	0.00198	0.16422	0.00367	0.55712	0.00252	0.38679	0.00471
424	2.35849	0.66928	0.00847	0.2075	0.02351	0.50567	0.02958	0.49957	0.05159	0.70696	0.00458	-0.03083	0.00886	0.61997	0.01763	0.12865	0.01749	0.76755	0.00815	-0.05649	0.01332	0.65038	0.02866	0.07877	0.02506	0.777	0.00321	-0.14961	0.00427	0.67134	0.00495	-0.02915	0.00541	0.77839	0.00183	-0.22016	0.00251	0.62638	0.00519	-0.06609	0.00498	0.75	0.00189	-0.32932	0.00212	0.59412	0.00197	-0.14628	0.00286
434	2.30415	0.66696	0.00949	-0.155	0.0152	0.50884	0.02349	0.13222	0.03891	0.69312	0.00219	-0.31312	0.00787	0.62	0.01479	-0.15367	0.0149	0.75957	0.0091	-0.32754	0.01259	0.6487	0.02479	-0.19104	0.02238	0.76631	0.00345	-0.42017	0.00472	0.68393	0.00913	-0.30794	0.00748	0.76714	0.002	-0.50302	0.00266	0.65545	0.00482	-0.37147	0.00438	0.745	0.00223	-0.61841	0.00189	0.6061	0.00184	-0.44667	0.00253
444	2.25225	0.64262	0.00854	-0.44732	0.01387	0.56949	0.02107	-0.23882	0.02701	0.67774	0.00602	-0.56179	0.00908	0.63325	0.01471	-0.41332	0.0149	0.74162	0.01063	-0.55517	0.01421	0.66427	0.02481	-0.42988	0.02234	0.75014	0.00374	-0.65431	0.00468	0.72202	0.00943	-0.56436	0.0069	0.7559	0.00247	-0.7308	0.00316	0.6651	0.0051	-0.60608	0.00474	0.72641	0.00293	-0.8423	0.00393	0.63409	0.00532	-0.6945	0.00579
457	2.18818	0.625	0.01189	-0.71557	0.0086	0.5889	0.00747	-0.5274	0.01137	0.664	0.00796	-0.80714	0.00555	0.644	0.00607	-0.66709	0.00723	0.727	0.01269	-0.81452	0.00869	0.68196	0.01068	-0.70103	0.01106	0.73415	0.00435	-0.88139	0.00503	0.73353	0.00962	-0.79747	0.00704	0.74375	0.00323	-0.97691	0.00387	0.68402	0.00597	-0.86474	0.00542	0.71712	0.00402	-1.09403	0.00506	0.64283	0.00637	-0.95308	0.00703
470	2.12766	0.59957	0.01159	-0.91737	0.0181	0.62607	0.02476	-0.76303	0.0274	0.63476	0.0094	-1.00523	0.01257	0.68245	0.01973	-0.89206	0.01781	0.716	0.01775	-1.01723	0.00803	0.70054	0.01109	-0.91518	0.01036	0.72848	0.00637	-1.11018	0.00662	0.74405	0.01249	-1.03153	0.00901	0.73099	0.00452	-1.18962	0.00505	0.7	0.00738	-1.08724	0.00668	0.71058	0.00565	-1.31713	0.00664	0.6571	0.00788	-1.18677	0.00872
483	2.07039	0.60836	0.01552	-1.12488	0.02311	0.60671	0.02632	-0.95369	0.03333	0.64	0.0151	-1.19878	0.00501	0.66231	0.00668	-1.07211	0.00685	0.71872	0.02104	-1.19803	0.02384	0.69491	0.03465	-1.09261	0.03175	0.721	0.00773	-1.27278	0.00252	0.74936	0.00435	-1.19669	0.00327	0.73598	0.00612	-1.38668	0.00645	0.7014	0.00859	-1.28514	0.00819	0.70869	0.00785	-1.50649	0.00873	0.66293	0.00955	-1.38027	0.01099
500	2	0.58648	0.0194	-1.30309	0.02794	0.62752	0.03108	-1.14996	0.03793	0.62	0.02322	-1.39236	0.0049	0.67157	0.00757	-1.27206	0.00706	0.704	0.03676	-1.37606	0.00773	0.68572	0.01243	-1.26497	0.01101	0.72	0.01097	-1.47122	0.0024	0.74444	0.00463	-1.39275	0.0033	0.735	0.00866	-1.58258	0.00154	0.70579	0.00293	-1.48359	0.00228	0.70476	0.00667	-1.69881	0.00729	0.66691	0.00867	-1.57534	0.00941
519	1.92678	0.59595	0.03868	-1.50803	0.05707	0.57609	0.04572	-1.30666	0.07497	0.626	0.03811	-1.5979	0.00569	0.6655	0.01077	-1.47346	0.00937	0.706	0.05968	-1.55808	0.00939	0.68723	0.01767	-1.44793	0.01451	0.71318	0.02585	-1.64945	0.0247	0.74252	0.03039	-1.57005	0.02888	0.73508	0.02096	-1.7686	0.01988	0.69729	0.02066	-1.66461	0.02342	0.71532	0.01597	-1.90156	0.01644	0.66442	0.01706	-1.77637	0.02026
NGA-NSE
		Q = 0.80 Å-1								Q = 1.75 Å-1
T(K)	1000/T (K-1)	f	error	log10τslow (ns)	error	β	error	log10<τslow> (ns)	error	f	error	log10τslow (ns)	error	β	error	log10<τslow> (ns)	error
480	2.08333	--	--	--	--	--	--	--	--	0.80539	0.0277	-1.08535	0.02084	0.645	0.02249	-0.94605	0.02695
469	2.1322	0.74957	0.04069	-0.37827	0.05182	0.54938	0.03923	-0.14645	0.07059	0.801	0.03198	-0.92929	0.00825	0.65	0.01767	-0.79375	0.01549
445	2.24719	0.77	0.02863	0.00731	0.01358	0.51918	0.01485	0.2792	0.02532	0.826	0.0365	-0.46632	0.00788	0.62	0.02605	-0.30688	0.02363
433	2.30947	0.8	0.02536	0.26956	0.01474	0.49649	0.01385	0.57628	0.02702	0.8394	0.02315	-0.1908	0.02464	0.60955	0.02641	-0.02218	0.03424
423	2.36407	0.81527	0.02989	0.55639	0.03746	0.48152	0.03726	0.88867	0.0763	0.85	0.01768	0.11199	0.00825	0.59123	0.01064	0.29786	0.01334
413	2.42131	0.832	0.0266	0.86884	0.02597	0.4702	0.0167	1.22202	0.04111	0.8651	0.01529	0.46979	0.01697	0.57101	0.02388	0.67663	0.0311
403	2.48139	0.84	0.0376	1.44009	0.06018	0.41832	0.02166	1.91009	0.08312	0.87198	0.01305	0.96369	0.01914	0.56047	0.03146	1.18235	0.04101
384	2.60417	0.88518	0.00772							0.89981	0.00892
[truncated: 50 more columns]

## Sheet: Figure 4d
Figure 4d Q-dependence of D, T0, and dβ/dT (K-1)
	VFT fit to <τslow>				VFT fit to τslow
Q (Å-1)	D	error	T0 (K)	error	D	error	T0 (K)	error		Q (Å-1)	dβ/dT (K-1)	error
1.081	1.22631	0.19364	360.761	5.88843	1.31658	0.16869	353.98	5.08007		1.081	0.00277	0.000547138
1.259	1.60261	0.12787	343.385	3.03047	1.64232	0.13801	340.915	3.29068		1.259	0.00156	0.000213028
1.449	1.78869	0.0866	335.945	2.00726	1.82435	0.09062	333.912	2.10479		1.449	0.0013	0.000387245
1.651	2.11127	0.08129	327.418	1.90594	2.15647	0.05224	324.806	1.19134		1.651	0.00183	0.000206752
1.857	1.8847	0.04231	335.538	1.03949	1.94025	0.02478	332.055	0.58661		1.857	0.00211	0.000125368
2.008	1.76438	0.04742	338.574	1.09285	1.77624	0.0392	335.878	0.91768		2.008	0.0019	9.10874e-05
2.172	1.72908	0.07635	340.226	1.76801	1.81718	0.05915	335.033	1.348		2.172	0.002	0.000102781
2.325	1.80863	0.07131	337.821	1.78228	2.04857	0.04661	330.037	1.08911		2.325	0.00186	0.000195205
2.492	2.7396	0.16254	316.321	3.10369	2.98959	0.10396	310.716	1.87989		2.492	0.00105	0.000232658
2.596	3.37963	0.24983	305.394	4.07113	3.49715	0.14006	303.58	2.23983		2.596	-2.00018e-05	0.000116785
2.715	3.27217	0.28144	309.671	4.45874	3.25851	0.16155	309.053	2.64068		2.715	0.000347509	0.00011732
2.823	3.60349	0.59032	299.365	9.10306	3.83753	0.33935	296.658	4.95238		2.823	-0.000276915	0.000181298
0.8	1.15399	0.40207	351.862	10.914	1.20397	0.33337	346.693	9.38518		0.8	0.00192	0.000462834
1.75	2.36908	0.38964	324.869	7.5871	2.35572	0.21459	323.043	4.17187		1.75	0.00134	0.000382548

## Sheet: Figure 6
Figure 6 Intermediate scattering functions of CKN measured by AMATERAS and WASP
Q = 1.26 Å-1													Q = 1.86 Å-1													Q = 2.60 Å-1
AMATERAS T = 420 K			WASP T = 424 K			AMATERAS T = 480 K			WASP T = 483 K				AMATERAS T = 420 K			WASP T = 424 K			AMATERAS T = 480 K			WASP T = 483 K				AMATERAS T = 420 K			WASP T = 424 K			AMATERAS T = 480 K			WASP T = 483 K
t (ns)	I(Q,t)/I(Q,0)	errorbar	t (ns)	I(Q,t)/I(Q,0)	errorbar	t (ns)	I(Q,t)/I(Q,0)	error	t (ns)	I(Q,t)/I(Q,0)	error		t (ns)	I(Q,t)/I(Q,0)	errorbar	t (ns)	I(Q,t)/I(Q,0)	errorbar	t (ns)	I(Q,t)/I(Q,0)	error	t (ns)	I(Q,t)/I(Q,0)	error		t (ns)	I(Q,t)/I(Q,0)	errorbar	t (ns)	I(Q,t)/I(Q,0)	errorbar	t (ns)	I(Q,t)/I(Q,0)	error	t (ns)	I(Q,t)/I(Q,0)	error
0	1	0.00218	0	1	0.002	0	1	0.00239	0	1	0.002		0	1	0.002	0	1	0.001	0	1	0.00208	0	1	0.001		0	1	0.00182	0	1	0.001	0	1	0.0023	0	1	0.001
0.000191294	0.85136	0.00175	0.0026	0.725	0.006	0.000191294	0.8326	0.00202	0.0026	0.606	0.005		0.000135517	0.93973	0.00175	0.0026	0.78	0.002	0.000135517	0.92486	0.0018	0.0026	0.66	0.002		0.000115595	0.86915	0.000662734	0.0026	0.555	0.004	0.000115595	0.84551	0.000816137	0.0026	0.374	0.004
0.000382589	0.77897	0.000541449	0.0029	0.721	0.006	0.000382589	0.74108	0.000576041	0.0029	0.6	0.005		0.000271035	0.87954	0.00181	0.0029	0.78	0.002	0.000271035	0.8477	0.00175	0.0029	0.651	0.002		0.00023119	0.75723	0.00137	0.0029	0.538	0.004	0.00023119	0.71308	0.00177	0.0029	0.357	0.004
0.000573883	0.75666	0.00171	0.0035	0.72	0.006	0.000573883	0.70701	0.00186	0.0035	0.584	0.005		0.000406552	0.83742	0.00121	0.0035	0.773	0.002	0.000406552	0.7913	0.00125	0.0035	0.632	0.002		0.000346785	0.67625	0.00129	0.0035	0.533	0.004	0.000346785	0.61258	0.00157	0.0035	0.346	0.004
0.000765177	0.75162	0.00164	0.0042	0.701	0.005	0.000765177	0.6946	0.00182	0.0042	0.578	0.005		0.000542069	0.82198	0.00167	0.0042	0.765	0.002	0.000542069	0.7657	0.0017	0.0042	0.616	0.002		0.00046238	0.62376	0.000319858	0.0042	0.522	0.004	0.00046238	0.54544	0.000436658	0.0042	0.32	0.004
0.000956471	0.74356	6.17158e-05	0.0052	0.711	0.005	0.000956471	0.67936	9.97876e-05	0.0052	0.559	0.005		0.000677586	0.81743	0.000533014	0.0052	0.758	0.002	0.000677586	0.75343	0.000442827	0.0052	0.596	0.002		0.000577975	0.60067	0.00115	0.0052	0.515	0.004	0.000577975	0.51228	0.00132	0.0052	0.292	0.004
0.00115	0.73689	0.00171	0.0066	0.676	0.005	0.00115	0.66669	0.00173	0.0066	0.527	0.005		0.000813103	0.81104	0.00163	0.0066	0.747	0.002	0.000813103	0.7397	0.00156	0.0066	0.574	0.002		0.00069357	0.59744	0.00114	0.0066	0.487	0.005	0.00069357	0.50274	0.00136	0.0066	0.258	0.005
0.00134	0.73401	0.00157	0.0086	0.677	0.005	0.00134	0.65965	0.00175	0.0086	0.494	0.005		0.000948621	0.80279	0.000264274	0.0086	0.735	0.002	0.000948621	0.72455	4.54327e-05	0.0086	0.536	0.002		0.000809165	0.59849	0.000109236	0.0086	0.489	0.005	0.000809165	0.49853	0.000193659	0.0086	0.242	0.005
0.00153	0.72942	0.000299218	0.0115	0.665	0.006	0.00153	0.65036	0.000411727	0.0115	0.461	0.005		0.00108	0.7977	0.00166	0.0115	0.72	0.002	0.00108	0.71376	0.00159	0.0115	0.497	0.002		0.00092476	0.59427	0.00114	0.0115	0.48	0.005	0.00092476	0.48866	0.0013	0.0115	0.227	0.005
0.00172	0.72618	0.00171	0.0155	0.648	0.006	0.00172	0.64283	0.00174	0.0155	0.424	0.005		0.00122	0.7967	0.000899921	0.0155	0.698	0.002	0.00122	0.70822	0.000880778	0.0155	0.446	0.002		0.00104	0.58189	0.00112	0.0155	0.458	0.004	0.00104	0.46993	0.00138	0.0155	0.191	0.004
0.00191	0.72424	0.00156	0.0073	0.678	0.005	0.00191	0.63793	0.0016	0.0073	0.497	0.005		0.00136	0.79461	0.00165	0.0073	0.729	0.002	0.00136	0.70167	0.00151	0.0073	0.522	0.002		0.00116	0.56819	0.000107714	0.0073	0.474	0.004	0.00116	0.45181	2.3409e-05	0.0073	0.234	0.004
0.0021	0.72071	0.000683573	0.0091	0.668	0.005	0.0021	0.6306	0.000694222	0.0091	0.486	0.005		0.00149	0.7901	0.00136	0.0091	0.716	0.002	0.00149	0.69283	0.00114	0.0091	0.502	0.002		0.00127	0.56004	0.00105	0.0091	0.475	0.004	0.00127	0.43926	0.00128	0.0091	0.229	0.004
0.0023	0.71891	0.00172	0.0127	0.655	0.005	0.0023	0.62543	0.00181	0.0127	0.446	0.005		0.00163	0.78649	0.00157	0.0127	0.709	0.002	0.00163	0.6851	0.00148	0.0127	0.469	0.002		0.00139	0.55907	0.00107	0.0127	0.463	0.004	0.00139	0.43567	0.00131	0.0127	0.199	0.004
0.00249	0.71713	0.00142	0.0163	0.645	0.005	0.00249	0.62148	0.00155	0.0163	0.412	0.005		0.00176	0.78582	0.00156	0.0163	0.696	0.002	0.00176	0.68081	0.00147	0.0163	0.429	0.002		0.0015	0.56063	0.000281181	0.0163	0.441	0.004	0.0015	0.43525	0.000318904	0.0163	0.166	0.004
0.00268	0.71385	0.000987932	0.0236	0.638	0.005	0.00268	0.61521	0.00111	0.0236	0.371	0.005		0.0019	0.78438	0.0016	0.0236	0.676	0.002	0.0019	0.6764	0.00131	0.0236	0.374	0.002		0.00162	0.55935	0.00105	0.0236	0.424	0.004	0.00162	0.43084	0.00124	0.0236	0.126	0.004
0.00287	0.71213	0.0018	0.0308	0.613	0.005	0.00287	0.61065	0.00178	0.0308	0.347	0.005		0.00203	0.78174	0.00172	0.0308	0.66	0.002	0.00203	0.67048	0.00144	0.0308	0.324	0.002		0.00173	0.55322	0.0011	0.0308	0.395	0.004	0.00173	0.42135	0.0012	0.0308	0.096	0.004
0.00306	0.71029	0.00133	0.0417	0.599	0.005	0.00306	0.60703	0.00135	0.0417	0.299	0.005		0.00217	0.77897	0.00116	0.0417	0.639	0.002	0.00217	0.66463	0.000998958	0.0417	0.275	0.002		0.00185	0.54583	0.000417041	0.0417	0.378	0.004	0.00185	0.4101	0.000373673	0.0417	0.075	0.004
0.00325	0.70718	0.00126	0.0598	0.593	0.006	0.00325	0.60196	0.00143	0.0598	0.252	0.005		0.0023	0.77715	0.00171	0.0598	0.616	0.002	0.0023	0.65984	0.00148	0.0598	0.207	0.002		0.00197	0.54029	0.000977993	0.0598	0.348	0.004	0.00197	0.40199	0.00109	0.0598	0.053	0.004
0.00344	0.70536	0.0018	0.0779	0.562	0.006	0.00344	0.59761	0.00184	0.0779	0.199	0.005		0.00244	0.77654	0.000608498	0.0779	0.586	0.002	0.00244	0.6565	0.000478767	0.0779	0.152	0.002		0.00208	0.53894	0.00109	0.0779	0.33	0.004	0.00208	0.39911	0.00124	0.0779	0.028	0.004
0.00363	0.70498	0.00109	0.1142	0.539	0.006	0.00363	0.59519	0.000951272	0.1142	0.156	0.005		0.00257	0.77501	0.00179	0.1142	0.549	0.002	0.00257	0.65185	0.00143	0.1142	0.097	0.002		0.0022	0.54044	0.000574228	0.1142	0.302	0.004	0.0022	0.39943	0.000575637	0.1142	0.019	0.004
0.00383	0.70224	0.00146	0.1504	0.517	0.006	0.00383	0.59127	0.00159	0.1504	0.112	0.005		0.00271	0.77239	0.000143621	0.1504	0.517	0.002	0.00271	0.64654	-1.37045e-05	0.1504	0.053	0.002		0.00231	0.54006	0.000979205	0.1504	0.266	0.004	0.00231	0.3974	0.00108	0.1504	0.019	0.004
0.00402	0.69986	0.00185	0.2229	0.483	0.006	0.00402	0.58551	0.00194	0.2229	0.068	0.005		0.00285	0.77007	0.00172	0.2229	0.461	0.002	0.00285	0.64174	0.00154	0.2229	0.026	0.002		0.00243	0.53658	0.0011	0.2229	0.224	0.004	0.00243	0.39133	0.00121	0.2229	0.003	0.004
0.00421	0.69981	0.000702641	0.2953	0.448	0.006	0.00421	0.58365	0.000648657	0.2953	0.035	0.006		0.00298	0.76897	0.00075973	0.2953	0.414	0.002	0.00298	0.63831	0.000665549	0.2953	0.013	0.002		0.00254	0.53087	0.000688329	0.2953	0.185	0.004	0.00254	0.38345	0.000627477	0.2953	0.011	0.004
0.0044	0.69661	0.00161	0.4403	0.379	0.006	0.0044	0.57941	0.00169	0.4403	-0.003	0.006		0.00312	0.76784	0.00181	0.4403	0.347	0.002	0.00312	0.63514	0.00139	0.4403	-0.002	0.002		0.00266	0.52667	0.000908437	0.4403	0.123	0.004	0.00266	0.377	0.000958	0.4403	-0.012	0.004
0.00459	0.69388	0.00183	0.5852	0.329	0.006	0.00459	0.57378	0.00188	0.5852	0.001	0.006		0.00325	0.76592	0.00123	0.5852	0.289	0.002	0.00325	0.63097	0.000939499	0.5852	-0.004	0.002		0.00277	0.52469	0.00111	0.5852	0.108	0.004	0.00277	0.37418	0.00116	0.5852	0.002	0.004
0.00478	0.69297	0.000346746	0.8751	0.264	0.006	0.00478	0.57088	0.000248714	0.8751	0.005	0.006		0.00339	0.76372	0.00164	0.8751	0.217	0.002	0.00339	0.62656	0.00144	0.8751	-0.004	0.002		0.00289	0.52504	0.000792774	0.8751	0.068	0.004	0.00289	0.37351	0.00072312	0.8751	0.004	0.004
0.00497	0.69024	0.00174	1.165	0.218	0.007	0.00497	0.5667	0.00179	1.165	-0.01	0.007		0.00352	0.76301	0.00156	1.165	0.161	0.003	0.00352	0.62363	0.00126	1.165	-0.001	0.003		0.00301	0.52562	0.000885431	1.165	0.054	0.005	0.00301	0.37252	0.000850942	1.165	0.009	0.005
0.00516	0.68915	0.00177				0.00516	0.56341	0.00189					0.00366	0.76254	0.00153				0.00366	0.62112	0.00112					0.00312	0.52327	0.00108				0.00312	0.36848	0.00117
0.00536	0.68848	6.6031e-05				0.00536	0.56172	0.000254144					0.00379	0.76041	0.00179				0.00379	0.61711	0.00139					0.00324	0.51835	0.000853163				0.00324	0.36169	0.000843284
0.00555	0.68485	0.00187				0.00555	0.55765	0.00186					0.00393	0.75854	0.00122				0.00393	0.6131	0.000967317					0.00335	0.51464	0.0007056				0.00335	0.35616	0.00074653
0.00574	0.68317	0.00167				0.00574	0.55296	0.00191					0.00407	0.75779	0.00184				0.00407	0.61021	0.00145					0.00347	0.51351	0.00108				0.00347	0.35398	0.00117
0.00593	0.6827	0.000393091				0.00593	0.55096	0.000684461					0.0042	0.7571	0.000622547				0.0042	0.60784	0.000449961					0.00358	0.51457	0.000904047				0.00358	0.35421	0.000845189
0.00612	0.67985	0.00207				0.00612	0.54841	0.00202					0.00434	0.75548	0.00196				0.00434	0.60435	0.00151					0.0037	0.5145	0.000582615				0.0037	0.35441	0.000629636
													0.00447	0.75325	9.06711e-05				0.00447	0.60034	1.93285e-05					0.00381	0.51319	0.0011				0.00381	0.35133	0.00115
													0.00461	0.75228	0.00181				0.00461	0.59733	0.00157					0.00393	0.50975	0.000947667				0.00393	0.34635	0.000982378
													0.00474	0.75183	0.000635976				0.00474	0.59508	0.00042562					0.00405	0.50608	0.000434017				0.00405	0.34097	0.000457973
													0.00488	0.75139	0.00195				0.00488	0.59312	0.00144					0.00416	0.50445	0.00107				0.00416	0.3382	0.00123
													0.00501	0.74871	0.00115				0.00501	0.58926	0.000771771					0.00428	0.50453	0.000928037				0.00428	0.33734	0.000994289
													0.00515	0.74696	0.00178				0.00515	0.58588	0.00133					0.00439	0.50522	0.000317889				0.00439	0.33772	0.000449601
													0.00529	0.74617	0.00157				0.00529	0.58343	0.00107					0.00451	0.5047	0.00111				0.00451	0.33628	0.00117
													0.00542	0.74494	0.00158				0.00542	0.58079	0.00117					0.00462	0.5018	0.000999688				0.00462	0.33206	0.00102
													0.00556	0.74368	0.00192				0.00556	0.57803	0.00146					0.00474	0.49845	0.000218279				0.00474	0.32779	0.000231235
													0.00569	0.74157	0.00124				0.00569	0.57435	0.000968228					0.00485	0.49667	0.00103				0.00485	0.32517	0.00114
													0.00583	0.74086	0.00196				0.00583	0.57153	0.00156					0.00497	0.49664	0.000957501				0.00497	0.32469	0.0011
													0.00596	0.73929	0.000617203				0.00596	0.56909	0.000560076					0.00509	0.4971	3.76692e-05				0.00509	0.32526	5.84322e-05
													0.0061	0.73779	0.00216				0.0061	0.56613	0.00171					0.0052	0.49658	0.00105				0.0052	0.32393	0.00117
																										0.00532	0.49466	0.00103				0.00532	0.32083	0.00115
																										0.00543	0.49157	0.000110627				0.00543	0.317	7.43483e-05
																										0.00555	0.48951	0.00103				0.00555	0.31412	0.0011
																										0.00566	0.48989	0.00109				0.00566	0.31344	0.00111
																										0.00578	0.49036	0.000232867				0.00578	0.31316	0.000176489
																										0.0059	0.48988	0.00102				0.0059	0.31258	0.00106
																										0.00601	0.48884	0.00116				0.00601	0.31005	0.00129

## Sheet: Suppl. Figure 1
Supplementary Figure 1 Differential scanning calorimetry of CKN
T (K)	Heat flow (J g-1 K-1)
320	0.5976
320.01	0.5976
320.02	0.5976
320.03	0.5976
320.04	0.5976
320.05	0.5976
320.05	0.5976
320.06	0.5976
320.08	0.5976
320.08	0.5976
320.08	0.5976
320.09	0.5988
320.1	0.5988
320.11	0.5988
320.12	0.5988
320.13	0.5988
320.14	0.5988
320.14	0.5988
320.15	0.5988
320.16	0.5988
320.17	0.5988
320.17	0.5988
320.18	0.5988
320.2	0.5988
320.2	0.5988
320.21	0.5988
320.21	0.5988
320.22	0.5988
320.23	0.5988
320.24	0.5988
320.24	0.5988
320.25	0.5988
320.26	0.5988
320.27	0.5988
320.28	0.5988
320.29	0.5988
320.29	0.5988
320.3	0.5988
320.31	0.5988
320.32	0.5988
320.33	0.5988
320.33	0.6
320.34	0.6
320.35	0.6
320.35	0.6
320.37	0.6
320.38	0.6
320.38	0.6
320.39	0.6
320.4	0.6
320.4	0.6
320.41	0.6
320.42	0.6
320.43	0.6
320.44	0.6
320.45	0.6
320.46	0.6
320.47	0.6
320.48	0.6
320.48	0.6
320.49	0.6
320.49	0.6
320.5	0.6
320.51	0.6
320.52	0.6
320.53	0.6
320.54	0.6
320.55	0.6
320.55	0.6
320.57	0.6
320.57	0.6
320.58	0.6
320.59	0.6
320.6	0.6
320.6	0.6
320.61	0.6
320.62	0.6
320.64	0.6
320.64	0.6
320.65	0.6
320.66	0.6
320.66	0.6
320.67	0.6
320.67	0.6
320.68	0.6
320.69	0.6
320.7	0.6
320.71	0.6
320.72	0.6
320.73	0.6
320.73	0.6
320.74	0.6
320.75	0.6
320.76	0.6012
320.77	0.6012
320.78	0.6
320.78	0.6
320.79	0.6012
320.8	0.6012
320.81	0.6012
320.82	0.6012
320.82	0.6012
320.83	0.6012
320.83	0.6012
320.84	0.6012
320.85	0.6012
320.86	0.6012
320.87	0.6012
320.88	0.6012
320.89	0.6012
320.89	0.6012
320.9	0.6012
320.91	0.6012
320.91	0.6012
320.93	0.6012
320.93	0.6012
320.94	0.6012
320.95	0.6012
320.96	0.6012
320.97	0.6012
320.98	0.6012
320.98	0.6012
320.99	0.6012
321	0.6012
321.01	0.6012
321.02	0.6012
321.02	0.6012
321.03	0.6012
321.04	0.6012
321.05	0.6012
321.06	0.6012
321.07	0.6012
321.07	0.6012
321.08	0.6012
321.09	0.6012
321.1	0.6012
321.1	0.6012
321.12	0.6012
321.13	0.6012
321.13	0.6024
321.13	0.6024
321.15	0.6012
321.15	0.6024
321.16	0.6024
321.17	0.6024
321.17	0.6024
321.18	0.6024
321.19	0.6024
321.2	0.6024
321.21	0.6024
321.22	0.6024
321.23	0.6024
321.24	0.6024
321.24	0.6024
321.25	0.6024
321.26	0.6024
321.26	0.6024
321.27	0.6024
321.28	0.6024
321.29	0.6024
321.3	0.6024
321.3	0.6024
321.31	0.6024
321.32	0.6024
321.33	0.6024
321.34	0.6024
321.35	0.6024
321.35	0.6024
321.37	0.6024
321.38	0.6024
321.38	0.6024
321.39	0.6024
321.4	0.6024
321.41	0.6024
321.41	0.6024
321.42	0.6024
321.43	0.6024
321.43	0.6024
321.45	0.6024
321.45	0.6024
321.46	0.6024
321.47	0.6024
321.48	0.6024
321.48	0.6024
321.49	0.6036
321.5	0.6036
321.51	0.6024
321.52	0.6036
321.53	0.6036
321.53	0.6024
321.54	0.6036
321.55	0.6024
321.56	0.6024
321.57	0.6024
321.58	0.6024
321.58	0.6036
321.59	0.6036
321.6	0.6036
321.6	0.6036
321.61	0.6036
321.63	0.6036
321.63	0.6036
321.64	0.6036
321.65	0.6036
321.65	0.6036
321.66	0.6036
321.67	0.6036
321.67	0.6036
321.68	0.6036
321.69	0.6036
321.7	0.6036
321.71	0.6036
321.72	0.6036
321.73	0.6036
321.74	0.6036
321.74	0.6036
321.75	0.6036
321.76	0.6036
321.77	0.6036
321.78	0.6036
321.78	0.6036
321.79	0.6036
321.8	0.6036
321.81	0.6036
321.82	0.6036
321.82	0.6036
321.83	0.6036
321.84	0.6036
321.85	0.6036
321.85	0.6036
321.86	0.6036
321.87	0.6048
321.88	0.6048
321.89	0.6048
321.9	0.6036
321.9	0.6036
321.91	0.6048
321.92	0.6048
321.93	0.6036
321.93	0.6036
321.94	0.6048
321.95	0.6048
321.96	0.6048
321.97	0.6048
321.98	0.6048
321.99	0.6048
321.99	0.6048
322	0.6048
322	0.6048
322.02	0.6048
322.03	0.6048
322.04	0.6048
322.05	0.6048
322.05	0.6048
322.06	0.6048
322.06	0.6048
322.07	0.6048
322.08	0.6048
322.09	0.6048
322.1	0.6048
322.1	0.6048
322.11	0.6048
322.13	0.6048
322.13	0.6048
322.14	0.6048
322.15	0.6048
322.15	0.6048
322.16	0.6048
322.17	0.6048
322.18	0.6048
322.19	0.6048
322.2	0.6048
322.2	0.6048
322.21	0.6048
322.22	0.6048
322.23	0.6048
322.24	0.6048
322.24	0.6048
322.25	0.6048
322.26	0.6048
322.28	0.6048
322.28	0.6048
322.29	0.6048
322.3	0.6048
322.3	0.6048
322.31	0.6048
322.32	0.6048
322.33	0.6048
322.33	0.6048
322.34	0.6048
322.35	0.6048
322.35	0.6048
322.36	0.6048
322.38	0.6048
322.38	0.6048
322.39	0.6048
322.4	0.6048
322.4	0.6048
322.41	0.6048
322.42	0.6048
322.43	0.6048
322.44	0.6048
322.45	0.6048
322.45	0.6048
322.47	0.6048
322.47	0.606
322.48	0.606
322.49	0.606
322.5	0.606
322.51	0.606
322.52	0.606
322.53	0.606
322.53	0.606
322.53	0.606
322.54	0.606
322.55	0.606
322.56	0.606
322.57	0.606
322.58	0.606
322.58	0.606
322.59	0.606
322.6	0.606
322.61	0.606
322.61	0.606
322.63	0.606
322.63	0.606
322.64	0.606
322.65	0.606
322.66	0.606
322.67	0.606
322.67	0.606
322.68	0.606
322.69	0.606
322.7	0.606
322.71	0.606
322.71	0.606
322.72	0.606
322.73	0.606
322.74	0.606
322.75	0.606
322.75	0.606
322.76	0.606
322.77	0.606
322.77	0.606
322.78	0.606
322.79	0.606
322.8	0.606
322.81	0.606
322.82	0.606
322.83	0.606
322.83	0.606
322.84	0.606
322.85	0.606
322.86	0.606
322.87	0.606
322.87	0.606
322.88	0.606
322.89	0.606
322.9	0.606
322.9	0.606
322.92	0.606
322.93	0.606
322.93	0.606
322.94	0.606
322.95	0.6072
322.96	0.6072
322.96	0.6072
322.98	0.6072
322.98	0.6072
322.99	0.6072
323	0.6072
323.01	0.6072
323.02	0.6072
323.03	0.6072
323.03	0.6072
323.04	0.6072
323.05	0.6072
323.05	0.6072
323.07	0.6072
323.07	0.6072
323.08	0.6072
323.09	0.6072
323.1	0.6072
323.1	0.6072
323.11	0.6072
323.12	0.6072
323.13	0.6072
323.13	0.6072
323.14	0.6072
323.15	0.6072
323.16	0.6072
323.17	0.6072
323.17	0.6072
323.18	0.6072
323.19	0.6072
323.2	0.6072
323.2	0.6072
323.21	0.6072
323.22	0.6072
323.23	0.6072
323.24	0.6072
323.24	0.6072
323.25	0.6072
323.26	0.6072
323.27	0.6072
323.28	0.6072
323.29	0.6072
323.3	0.6072
323.3	0.6072
323.31	0.6072
323.32	0.6072
323.33	0.6072
323.34	0.6072
323.35	0.6072
323.35	0.6072
323.36	0.6072
323.37	0.6072
323.38	0.6072
323.38	0.6072
323.39	0.6072
323.4	0.6072
323.41	0.6072
323.42	0.6072
323.42	0.6084
323.43	0.6084
323.44	0.6084
323.45	0.6084
323.45	0.6084
323.47	0.6084
323.47	0.6084
323.48	0.6084
323.49	0.6084
323.49	0.6084
323.5	0.6084
323.51	0.6084
323.52	0.6084
323.53	0.6084
323.54	0.6084
323.55	0.6084
323.55	0.6084
323.56	0.6084
323.57	0.6084
323.58	0.6084
323.59	0.6084
323.59	0.6084
323.6	0.6084
323.61	0.6084
323.62	0.6084
323.63	0.6084
323.63	0.6084
323.64	0.6084
323.65	0.6084
323.66	0.6084
323.67	0.6084
323.67	0.6084
323.68	0.6084
323.69	0.6084
323.7	0.6084
323.7	0.6096
323.72	0.6096
323.73	0.6084
323.73	0.6084
323.74	0.6084
323.75	0.6084
323.76	0.6084
323.77	0.6084
323.78	0.6084
323.78	0.6096
323.79	0.6096
323.8	0.6096
323.81	0.6096
323.82	0.6096
323.83	0.6096
323.83	0.6096
323.84	0.6096
323.85	0.6096
323.85	0.6096
323.86	0.6096
323.87	0.6096
323.88	0.6096
323.89	0.6096
323.9	0.6096
323.9	0.6096
323.92	0.6096
323.92	0.6096
323.93	0.6096
323.94	0.6096
323.95	0.6096
323.95	0.6096
323.96	0.6096
323.97	0.6096
323.98	0.6096
323.98	0.6096
323.99	0.6096
323.99	0.6096
324	0.6096
324.02	0.6096
324.03	0.6096
324.03	0.6096
324.04	0.6096
324.05	0.6108
324.05	0.6108
324.06	0.6108
324.08	0.6108
324.08	0.6108
324.1	0.6108
324.1	0.6108
324.1	0.6108
324.11	0.6108
324.12	0.6108
324.13	0.6108
324.13	0.6108
324.15	0.6108
324.15	0.6108
324.16	0.6108
324.17	0.6108
324.18	0.6108
324.18	0.6108
324.19	0.6108
324.2	0.6108
324.2	0.6108
324.22	0.6108
324.23	0.6108
324.23	0.6108
324.24	0.6108
324.25	0.6108
324.26	0.6108
324.27	0.6108
324.27	0.6108
324.28	0.6108
324.29	0.6108
324.3	0.6108
324.3	0.6108
324.31	0.6108
324.32	0.6108
324.33	0.6108
324.34	0.6108
324.35	0.6108
324.36	0.6108
324.37	0.6108
324.38	0.6108
324.38	0.6108
324.39	0.6108
324.39	0.6108
324.4	0.6108
324.41	0.6108
324.42	0.6108
324.43	0.6108
324.44	0.6108
324.44	0.6108
324.45	0.6108
324.46	0.6108
324.47	0.6108
324.48	0.6108
324.48	0.6108
324.49	0.6108
324.5	0.6108
324.51	0.6108
324.52	0.6108
324.53	0.6108
324.53	0.6108
324.55	0.6108
324.55	0.6108
324.56	0.6108
324.57	0.6108
324.58	0.6108
324.58	0.612
324.59	0.612
324.6	0.612
324.61	0.6108
324.61	0.612
324.63	0.612
324.63	0.6108
324.64	0.6108
324.65	0.6108
324.65	0.6108
324.66	0.6108
324.67	0.612
324.68	0.612
324.69	0.612
324.7	0.612
324.71	0.612
324.72	0.612
324.72	0.612
324.73	0.612
324.73	0.612
324.74	0.612
324.75	0.612
324.76	0.612
324.77	0.612
324.78	0.612
324.78	0.612
324.79	0.612
324.8	0.612
324.81	0.612
324.82	0.612
324.83	0.612
324.83	0.612
324.84	0.612
324.85	0.612
324.86	0.612
324.87	0.612
324.87	0.612
324.88	0.612
324.89	0.612
324.9	0.612
324.91	0.612
324.91	0.612
324.92	0.612
324.93	0.612
324.94	0.612
324.95	0.612
324.95	0.612
324.96	0.612
324.97	0.612
324.98	0.612
324.99	0.612
324.99	0.612
325	0.612
325.01	0.612
325.02	0.612
325.03	0.612
325.03	0.612
325.04	0.612
325.05	0.612
325.05	0.612
325.07	0.6132
325.08	0.6132
325.08	0.6132
325.09	0.6132
325.1	0.6132
325.11	0.6132
325.12	0.6132
325.13	0.6132
325.14	0.6132
325.14	0.6132
325.15	0.6132
325.15	0.6132
325.17	0.6132
325.17	0.6132
325.18	0.6132
325.18	0.6132
325.2	0.6132
325.2	0.6132
325.21	0.6132
325.22	0.6132
325.23	0.6132
325.24	0.6132
325.24	0.6132
325.25	0.6132
325.26	0.6132
325.27	0.6132
325.28	0.6132
325.29	0.6132
325.3	0.6132
325.3	0.6132
325.31	0.6132
325.32	0.6132
325.33	0.6132
325.34	0.6132
325.34	0.6132
325.35	0.6132
325.37	0.6132
325.37	0.6132
325.38	0.6132
325.38	0.6132
325.39	0.6132
325.4	0.6132
325.41	0.6132
325.42	0.6132
325.42	0.6132
325.43	0.6132
325.44	0.6132
325.45	0.6132
325.45	0.6132
325.46	0.6144
325.47	0.6132
325.48	0.6144
325.49	0.6144
325.49	0.6144
325.5	0.6144
325.51	0.6144
325.52	0.6144
325.53	0.6144
325.54	0.6144
325.55	0.6144
325.55	0.6144
325.56	0.6144
325.57	0.6144
325.58	0.6144
325.58	0.6144
325.59	0.6144
325.6	0.6144
325.61	0.6144
325.62	0.6144
325.63	0.6144
325.64	0.6144
325.64	0.6144
325.65	0.6144
325.66	0.6144
325.67	0.6144
325.67	0.6144
325.69	0.6144
325.7	0.6144
325.7	0.6144
325.71	0.6144
325.71	0.6144
325.72	0.6144
325.73	0.6144
325.74	0.6144
325.75	0.6144
325.76	0.6144
325.76	0.6144
325.77	0.6144
325.78	0.6144
325.78	0.6144
325.79	0.6144
325.8	0.6144
325.81	0.6144
325.83	0.6144
325.83	0.6144
325.83	0.6144
325.85	0.6144
325.85	0.6144
325.86	0.6144
325.87	0.6144
325.87	0.6144
325.88	0.6144
325.89	0.6144
325.9	0.6156
325.91	0.6156
325.92	0.6156
325.92	0.6156
325.93	0.6156
325.94	0.6156
325.95	0.6156
325.96	0.6156
325.97	0.6156
325.98	0.6156
325.98	0.6156
325.99	0.6156
326	0.6156
326	0.6156
326.01	0.6156
326.02	0.6156
326.03	0.6156
326.04	0.6156
326.05	0.6156
326.05	0.6156
326.06	0.6156
326.07	0.6156
326.08	0.6156
326.09	0.6156
326.1	0.6156
326.1	0.6156
326.11	0.6156
326.12	0.6156
326.13	0.6156
326.14	0.6156
326.15	0.6156
326.16	0.6156
326.17	0.6156
326.17	0.6168
326.18	0.6168
326.18	0.6168
326.2	0.6168
326.21	0.6168
326.21	0.6168
326.22	0.6168
326.23	0.6168
326.24	0.6168
326.24	0.6168
326.25	0.6168
326.26	0.6168
326.27	0.6168
326.28	0.6168
326.28	0.6168
326.29	0.6168
326.3	0.6168
326.3	0.6168
326.33	0.6168
326.32	0.6168
326.33	0.6168
326.35	0.6168
326.34	0.6168
326.35	0.6168
326.38	0.6168
326.38	0.6168
326.37	0.6168
326.38	0.6168
326.4	0.6168
326.42	0.6168
326.43	0.6168
326.45	0.6168
326.45	0.6168
326.45	0.6168
326.46	0.6168
326.46	0.6168
326.47	0.6168
326.47	0.6168
326.47	0.6168
326.47	0.6168
326.47	0.6168
326.48	0.6168
326.5	0.6168
326.52	0.6168
326.53	0.6168
326.52	0.6168
326.53	0.6168
326.55	0.6168
326.55	0.6168
326.57	0.6168
326.58	0.6168
326.58	0.6168
326.59	0.6168
326.59	0.6168
326.61	0.6168
326.61	0.6168
326.63	0.6168
326.62	0.6168
326.63	0.6168
326.65	0.618
326.65	0.618
326.66	0.618
326.67	0.618
326.67	0.618
326.69	0.618
326.69	0.618
326.7	0.618
326.71	0.618
326.72	0.618
326.72	0.618
326.73	0.618
326.74	0.618
326.75	0.618
326.76	0.618
326.77	0.618
326.78	0.618
326.78	0.618
326.79	0.618
326.8	0.618
326.8	0.618
326.82	0.618
326.82	0.618
326.83	0.618
326.83	0.618
326.85	0.618
326.85	0.618
326.86	0.618
326.87	0.618
326.88	0.618
326.89	0.618
326.89	0.618
326.9	0.6192
326.92	0.6192
326.92	0.6192
326.93	0.6192
326.94	0.6192
326.95	0.6192
326.96	0.6192
326.97	0.6192
326.98	0.6192
326.98	0.6192
326.98	0.6192
326.99	0.6192
327	0.6192
327.01	0.6192
327.02	0.6192
327.03	0.6192
327.04	0.6192
327.04	0.6192
327.05	0.6192
327.06	0.6192
327.07	0.6192
327.08	0.6192
327.09	0.6192
327.09	0.6192
327.1	0.6192
327.11	0.6192
327.11	0.6192
327.12	0.6192
327.13	0.6192
327.14	0.6192
327.15	0.6192
327.16	0.6192
327.16	0.6192
327.17	0.6192
327.18	0.6192
327.19	0.6192
327.2	0.6192
327.2	0.6192
327.22	0.6192
327.23	0.6192
327.23	0.6192
327.24	0.6192
327.24	0.6192
327.26	0.6192
327.26	0.6192
327.27	0.6204
327.28	0.6204
327.29	0.6204
327.3	0.6204
327.3	0.6204
327.31	0.6204
327.31	0.6204
327.33	0.6204
327.33	0.6204
327.34	0.6204
327.35	0.6204
327.36	0.6204
327.37	0.6204
327.38	0.6204
327.38	0.6204
327.39	0.6204
327.4	0.6204
327.4	0.6204
327.42	0.6204
327.42	0.6204
327.43	0.6204
327.44	0.6204
327.45	0.6204
327.45	0.6204
327.46	0.6204
327.47	0.6204
327.48	0.6204
327.49	0.6204
327.49	0.6204
327.5	0.6204
327.51	0.6204
327.52	0.6204
327.53	0.6204
327.53	0.6204
327.54	0.6204
327.55	0.6204
327.56	0.6204
327.57	0.6204
327.58	0.6204
327.58	0.6204
327.59	0.6204
327.6	0.6204
327.61	0.6216
327.62	0.6216
327.63	0.6216
327.64	0.6216
327.64	0.6216
327.65	0.6216
327.65	0.6216
327.66	0.6216
327.67	0.6216
327.68	0.6216
327.69	0.6216
327.7	0.6216
327.71	0.6216
327.72	0.6216
327.73	0.6216
327.73	0.6216
327.74	0.6216
327.75	0.6216
327.76	0.6216
327.77	0.6216
327.78	0.6216
327.78	0.6216
327.79	0.6216
327.8	0.6216
327.8	0.6216
327.81	0.6216
327.82	0.6216
327.83	0.6216
327.84	0.6216
327.85	0.6216
327.85	0.6216
327.86	0.6216
327.87	0.6216
327.88	0.6216
327.89	0.6216
327.9	0.6216
327.9	0.6216
327.91	0.6216
327.92	0.6216
327.92	0.6216
327.94	0.6216
327.95	0.6216
327.95	0.6216
327.96	0.6216
327.97	0.6216
327.98	0.6216
327.98	0.6216
327.99	0.6216
327.99	0.6216
328.01	0.6228
328.02	0.6228
328.02	0.6228
328.03	0.6228
328.04	0.6228
328.05	0.6228
328.05	0.6228
328.07	0.6228
328.08	0.6228
328.08	0.6228
328.09	0.6228
328.1	0.6228
328.1	0.6228
328.11	0.6228
328.12	0.6228
328.13	0.6228
328.14	0.6228
328.15	0.6228
328.15	0.6228
328.16	0.6228
328.17	0.6228
328.17	0.6228
328.18	0.6228
328.19	0.6228
328.2	0.6228
328.2	0.6228
328.22	0.6228
328.22	0.6228
328.23	0.6228
328.24	0.6228
328.24	0.6228
328.25	0.624
328.26	0.624
328.27	0.624
328.28	0.624
328.29	0.624
328.3	0.624
328.3	0.624
328.31	0.624
328.32	0.624
328.33	0.624
328.34	0.624
328.34	0.624
328.35	0.624
328.36	0.624
328.37	0.624
328.38	0.624
328.38	0.624
328.4	0.624
328.41	0.624
328.41	0.624
328.42	0.624
328.42	0.624
328.43	0.624
328.44	0.624
328.45	0.624
328.46	0.624
328.47	0.624
328.48	0.624
328.48	0.624
328.49	0.624
328.49	0.624
328.51	0.624
328.52	0.624
328.53	0.624
328.54	0.624
328.55	0.6252
328.55	0.624
328.56	0.6252
328.57	0.6252
328.57	0.6252
328.58	0.6252
328.59	0.6252
328.6	0.6252
328.61	0.6252
328.61	0.6252
328.62	0.6252
328.63	0.6252
328.63	0.6252
328.65	0.6252
328.65	0.6252
328.66	0.6252
328.67	0.6252
328.68	0.6252
328.69	0.6252
328.7	0.6252
328.7	0.6252
328.71	0.6252
328.72	0.6252
328.73	0.6252
328.73	0.6252
328.74	0.6252
328.75	0.6252
328.76	0.6252
328.77	0.6252
328.78	0.6252
328.78	0.6252
328.79	0.6252
328.8	0.6252
328.81	0.6252
328.82	0.6252
328.83	0.6252
328.83	0.6252
328.84	0.6252
328.84	0.6264
328.86	0.6264
328.86	0.6264
328.88	0.6264
328.88	0.6264
328.89	0.6264
328.9	0.6264
328.9	0.6264
328.92	0.6264
328.92	0.6264
328.93	0.6264
328.94	0.6264
328.95	0.6264
328.96	0.6264
328.97	0.6264
328.98	0.6264
328.98	0.6264
328.98	0.6264
328.99	0.6264
329	0.6264
329.01	0.6264
329.02	0.6264
329.03	0.6264
329.03	0.6264
329.03	0.6264
329.05	0.6264
329.06	0.6264
329.07	0.6264
329.08	0.6264
329.08	0.6264
329.09	0.6264
329.1	0.6264
329.1	0.6264
329.11	0.6264
329.12	0.6264
329.13	0.6264
329.14	0.6276
329.15	0.6276
329.16	0.6276
329.16	0.6276
329.17	0.6276
329.18	0.6276
329.19	0.6276
329.19	0.6276
329.2	0.6276
329.21	0.6276
329.22	0.6276
329.23	0.6276
329.23	0.6276
329.24	0.6276
329.25	0.6276
329.25	0.6276
329.26	0.6276
329.28	0.6276
329.28	0.6276
329.3	0.6276
329.3	0.6276
329.31	0.6276
329.32	0.6276
329.33	0.6276
329.33	0.6276
329.35	0.6276
329.35	0.6276
329.36	0.6276
329.37	0.6276
329.37	0.6276
329.38	0.6276
329.39	0.6276
329.4	0.6288
329.41	0.6288
329.42	0.6288
329.42	0.6288
329.43	0.6288
329.44	0.6288
329.45	0.6288
329.46	0.6288
329.47	0.6288
329.48	0.6288
329.48	0.6288
329.49	0.6288
329.49	0.6288
329.5	0.6288
329.52	0.6288
329.53	0.6288
329.54	0.6288
329.55	0.6288
329.55	0.6288
329.56	0.6288
329.56	0.6288
329.57	0.6288
329.58	0.6288
329.58	0.6288
329.59	0.6288
329.6	0.6288
329.61	0.6288
329.62	0.6288
329.63	0.6288
329.63	0.6288
329.64	0.6288
329.65	0.63
329.66	0.63
329.66	0.63
329.67	0.63
329.68	0.63
329.69	0.63
329.7	0.63
329.7	0.63
329.71	0.63
329.72	0.63
329.73	0.63
329.74	0.63
329.74	0.63
329.75	0.63
329.76	0.63
329.77	0.63
329.78	0.63
329.79	0.63
329.8	0.63
329.81	0.63
329.82	0.63
329.82	0.63
329.83	0.63
329.84	0.63
329.84	0.63
329.85	0.63
329.86	0.6312
329.87	0.6312
329.88	0.6312
329.88	0.6312
329.89	0.6312
329.9	0.6312
329.9	0.6312
329.92	0.6312
329.93	0.6312
329.93	0.6312
329.94	0.6312
329.95	0.6312
329.95	0.6312
329.96	0.6312
329.97	0.6312
329.98	0.6312
329.99	0.6312
329.99	0.6312
330	0.6312
330.01	0.6312
330.02	0.6312
330.03	0.6312
330.04	0.6312
330.05	0.6312
330.05	0.6312
330.06	0.6312
330.08	0.6312
330.08	0.6312
330.09	0.6324
330.1	0.6324
330.1	0.6324
330.12	0.6324
330.13	0.6324
330.13	0.6324
330.13	0.6324
330.14	0.6324
330.15	0.6324
330.16	0.6324
330.17	0.6324
330.17	0.6324
330.18	0.6324
330.19	0.6324
330.2	0.6324
330.21	0.6324
330.23	0.6324
330.23	0.6324
330.23	0.6324
330.24	0.6324
330.24	0.6324
330.25	0.6324
330.27	0.6324
330.28	0.6324
330.29	0.6324
330.29	0.6324
330.3	0.6324
330.31	0.6324
330.32	0.6324
330.33	0.6324
330.33	0.6324
330.34	0.6324
330.35	0.6324
330.35	0.6324
330.36	0.6324
330.37	0.6324
330.38	0.6324
330.39	0.6324
330.4	0.6336
330.4	0.6336
330.41	0.6336
330.42	0.6336
330.42	0.6336
330.43	0.6336
330.45	0.6336
330.45	0.6336
330.46	0.6336
330.47	0.6336
330.48	0.6336
330.48	0.6336
330.49	0.6336
330.5	0.6336
330.5	0.6336
330.51	0.6336
330.53	0.6336
330.53	0.6336
330.54	0.6336
330.55	0.6336
330.55	0.6336
330.55	0.6336
330.57	0.6336
330.58	0.6348
330.59	0.6348
330.6	0.6348
330.61	0.6348
330.62	0.6348
330.63	0.6348
330.63	0.6348
330.63	0.6348
330.64	0.6348
330.65	0.6348
330.66	0.6348
330.67	0.6348
330.68	0.6348
330.69	0.6348
330.69	0.6348
330.7	0.6348
330.71	0.6348
330.72	0.6348
330.72	0.6348
330.73	0.6348
330.74	0.6348
330.75	0.6348
330.75	0.6348
330.76	0.6348
330.77	0.6348
330.78	0.6348
330.79	0.6348
330.8	0.6348
330.81	0.6348
330.81	0.636
330.82	0.636
330.83	0.636
330.84	0.636
330.85	0.636
330.85	0.636
330.86	0.636
330.87	0.636
330.88	0.636
330.89	0.636
330.9	0.636
330.9	0.636
330.91	0.636
330.92	0.636
330.93	0.636
330.94	0.636
330.95	0.636
330.95	0.636
330.96	0.636
330.97	0.636
330.98	0.636
330.99	0.636
330.99	0.636
331	0.636
331.01	0.6372
331.02	0.6372
331.03	0.6372
331.03	0.6372
331.04	0.6372
331.05	0.6372
331.06	0.6372
331.07	0.6372
331.08	0.6372
331.08	0.6372
331.1	0.6372
331.1	0.6372
331.1	0.6372
331.11	0.6372
331.13	0.6372
331.13	0.6372
331.14	0.6372
331.15	0.6372
331.16	0.6372
331.16	0.6372
331.17	0.6372
331.18	0.6372
331.19	0.6372
331.2	0.6372
331.21	0.6384
331.21	0.6384
331.22	0.6384
331.23	0.6384
331.23	0.6384
331.24	0.6384
331.25	0.6384
331.26	0.6384
331.27	0.6384
331.28	0.6384
331.28	0.6384
331.29	0.6384
331.3	0.6384
331.31	0.6384
331.33	0.6384
331.34	0.6384
331.34	0.6384
331.35	0.6384
331.35	0.6384
331.36	0.6384
331.37	0.6384
331.38	0.6384
331.38	0.6384
331.39	0.6396
331.4	0.6396
331.41	0.6396
331.42	0.6396
331.42	0.6396
331.43	0.6396
331.44	0.6396
331.45	0.6396
331.45	0.6396
331.46	0.6396
331.47	0.6396
331.48	0.6396
331.48	0.6396
331.49	0.6396
331.51	0.6396
331.51	0.6396
331.52	0.6396
331.53	0.6396
331.54	0.6396
331.54	0.6396
331.54	0.6396
331.55	0.6408
331.56	0.6408
331.58	0.6408
331.58	0.6408
331.59	0.6408
331.6	0.6408
331.61	0.6408
331.62	0.6408
331.63	0.6408
331.63	0.6408
331.64	0.6408
331.65	0.6408
331.66	0.6408
331.67	0.6408
331.68	0.6408
331.68	0.6408
331.69	0.6408
331.7	0.6408
331.71	0.6408
331.72	0.6408
331.73	0.6408
331.73	0.642
331.74	0.642
331.74	0.642
331.76	0.642
331.77	0.642
331.77	0.642
331.78	0.642
331.79	0.642
331.8	0.642
331.8	0.642
331.82	0.642
331.82	0.642
331.83	0.642
331.84	0.642
331.85	0.642
331.85	0.642
331.86	0.642
331.87	0.642
331.88	0.642
331.88	0.642
331.89	0.642
331.9	0.642
331.91	0.6432
331.92	0.6432
331.92	0.6432
331.93	0.6432
331.94	0.6432
331.95	0.6432
331.96	0.6432
331.97	0.6432
331.98	0.6432
331.98	0.6432
331.99	0.6432
331.99	0.6432
332	0.6432
332.01	0.6432
332.02	0.6432
332.03	0.6432
332.03	0.6444
332.04	0.6444
332.05	0.6444
332.06	0.6444
332.07	0.6444
332.08	0.6444
332.08	0.6444
332.09	0.6444
332.1	0.6444
332.11	0.6444
332.12	0.6444
332.13	0.6444
332.14	0.6444
332.15	0.6444
332.16	0.6444
332.16	0.6444
332.17	0.6444
332.18	0.6444
332.19	0.6456
332.19	0.6456
332.2	0.6456
332.21	0.6456
332.22	0.6456
332.23	0.6456
332.23	0.6456
332.24	0.6456
332.25	0.6456
332.26	0.6456
332.27	0.6456
332.28	0.6456
332.28	0.6456
332.29	0.6456
332.3	0.6456
332.31	0.6456
332.31	0.6456
332.32	0.6456
332.33	0.6456
332.34	0.6456
332.35	0.6456
332.35	0.6456
332.36	0.6468
332.37	0.6468
332.38	0.6468
332.38	0.6468
332.4	0.6468
332.4	0.6468
332.41	0.6468
332.42	0.6468
332.42	0.6468
332.43	0.6468
332.45	0.6468
332.45	0.6468
332.46	0.6468
332.47	0.6468
332.48	0.6468
332.49	0.6468
332.49	0.6468
332.5	0.6468
332.5	0.648
332.51	0.648
332.53	0.648
332.54	0.648
332.54	0.648
332.55	0.648
332.56	0.648
332.57	0.648
332.58	0.648
332.58	0.648
332.59	0.648
332.6	0.648
332.61	0.648
332.62	0.648
332.63	0.6492
332.63	0.6492
332.64	0.6492
332.65	0.6492
332.66	0.6492
332.67	0.6492
332.67	0.6492
332.67	0.6492
332.68	0.6492
332.69	0.6492
332.7	0.6492
332.71	0.6492
332.72	0.6492
332.73	0.6492
332.74	0.6492
332.74	0.6492
332.75	0.6504
332.76	0.6504
332.77	0.6504
332.78	0.6504
332.78	0.6504
332.8	0.6504
332.8	0.6504
332.82	0.6504
332.82	0.6504
332.83	0.6504
332.83	0.6504
332.84	0.6504
332.85	0.6504
332.86	0.6504
332.86	0.6504
332.87	0.6504
332.88	0.6504
332.89	0.6516
332.9	0.6516
332.91	0.6516
332.91	0.6516
332.92	0.6516
332.93	0.6516
332.94	0.6516
332.95	0.6516
332.95	0.6516
332.95	0.6516
332.97	0.6516
332.98	0.6516
332.99	0.6516
332.99	0.6516
333	0.6516
333.01	0.6528
333.01	0.6528
333.03	0.6528
333.04	0.6528
333.05	0.6528
333.05	0.6528
333.06	0.6528
333.07	0.6528
333.08	0.6528
333.08	0.6528
333.09	0.6528
333.1	0.6528
333.11	0.6528
333.12	0.6528
333.13	0.654
333.13	0.654
333.14	0.654
333.15	0.654
333.15	0.654
333.16	0.654
333.17	0.654
333.18	0.654
333.19	0.654
333.2	0.654
333.2	0.654
333.21	0.654
333.22	0.654
333.22	0.654
333.23	0.654
333.24	0.654
333.25	0.6552
333.26	0.6552
333.28	0.6552
333.28	0.6552
333.29	0.6552
333.3	0.6552
333.3	0.6552
333.31	0.6552
333.33	0.6552
333.33	0.6552
333.34	0.6552
333.35	0.6552
333.35	0.6552
333.36	0.6552
333.37	0.6564
333.38	0.6564
333.39	0.6564
333.39	0.6564
333.4	0.6564
333.41	0.6564
333.42	0.6564
333.42	0.6564
333.44	0.6564
333.45	0.6564
333.45	0.6564
333.45	0.6564
333.47	0.6564
333.48	0.6564
333.48	0.6564
333.49	0.6576
333.5	0.6576
333.5	0.6576
333.52	0.6576
333.52	0.6576
333.53	0.6576
333.54	0.6576
333.55	0.6576
333.56	0.6576
333.56	0.6576
333.57	0.6576
333.58	0.6576
333.58	0.6576
333.6	0.6576
333.6	0.6576
333.61	0.6576
333.62	0.6588
333.63	0.6588
333.64	0.6588
333.64	0.6588
333.65	0.6588
333.66	0.6588
333.67	0.6588
333.67	0.6588
333.69	0.6588
333.7	0.6588
333.7	0.6588
333.7	0.6588
333.72	0.6588
333.73	0.66
333.73	0.66
333.74	0.66
333.74	0.66
333.76	0.66
333.77	0.66
333.78	0.66
333.79	0.66
333.8	0.66
333.8	0.66
333.81	0.66
333.81	0.66
333.82	0.66
333.83	0.6612
333.84	0.6612
333.85	0.6612
333.85	0.6612
333.86	0.6612
333.87	0.6612
333.88	0.6612
333.89	0.6612
333.9	0.6612
333.9	0.6612
333.91	0.6612
333.91	0.6612
333.92	0.6612
333.93	0.6612
333.94	0.6624
333.95	0.6624
333.95	0.6624
333.97	0.6624
333.98	0.6624
333.98	0.6624
333.99	0.6624
333.99	0.6624
334	0.6624
334.01	0.6624
334.03	0.6624
334.03	0.6624
334.04	0.6624
334.05	0.6636
334.06	0.6636
334.07	0.6636
334.08	0.6636
334.08	0.6636
334.09	0.6636
334.1	0.6636
334.11	0.6636
334.11	0.6636
334.12	0.6648
334.13	0.6648
334.14	0.6648
334.15	0.6648
334.16	0.6648
334.17	0.6648
334.17	0.6648
334.18	0.6648
334.19	0.6648
334.2	0.6648
334.21	0.6648
334.21	0.6648
334.23	0.666
334.23	0.666
334.24	0.666
334.24	0.666
334.25	0.666
334.26	0.666
334.26	0.666
334.28	0.666
334.28	0.666
334.3	0.666
334.3	0.6672
334.31	0.6672
334.32	0.6672
334.33	0.6672
334.34	0.6672
334.35	0.6672
334.35	0.6672
334.36	0.6672
334.37	0.6672
334.38	0.6672
334.39	0.6684
334.39	0.6684
334.4	0.6684
334.41	0.6684
334.42	0.6684
334.42	0.6684
334.43	0.6684
334.44	0.6684
334.45	0.6684
334.45	0.6684
334.46	0.6684
334.47	0.6684
334.48	0.6684
334.49	0.6696
334.49	0.6696
334.5	0.6696
334.52	0.6696
334.52	0.6696
334.53	0.6696
334.54	0.6696
334.55	0.6696
334.55	0.6696
334.56	0.6696
334.56	0.6696
334.57	0.6696
334.58	0.6708
334.59	0.6708
334.6	0.6708
334.6	0.6708
334.62	0.6708
334.63	0.6708
334.63	0.6708
334.64	0.6708
334.65	0.6708
334.66	0.672
334.67	0.672
334.67	0.672
334.68	0.672
334.69	0.672
334.7	0.672
334.71	0.672
334.72	0.6732
334.72	0.6732
334.73	0.6732
334.74	0.6732
334.75	0.6732
334.75	0.6732
334.76	0.6732
334.77	0.6732
334.78	0.6732
334.79	0.6732
334.8	0.6732
334.8	0.6744
334.81	0.6744
334.82	0.6744
334.83	0.6744
334.84	0.6744
334.85	0.6744
334.86	0.6744
334.87	0.6744
334.87	0.6744
334.88	0.6756
334.89	0.6756
334.89	0.6756
334.9	0.6756
334.92	0.6756
334.92	0.6756
334.92	0.6756
334.93	0.6756
334.94	0.6756
334.95	0.6756
334.96	0.6768
334.98	0.6768
334.98	0.6768
334.98	0.6768
334.99	0.6768
335	0.6768
335	0.6768
335.02	0.6768
335.03	0.6768
335.03	0.6768
335.04	0.6768
335.05	0.678
335.06	0.678
335.07	0.678
335.08	0.678
335.08	0.678
335.09	0.678
335.1	0.678
335.11	0.678
335.11	0.6792
335.12	0.6792
335.13	0.6792
335.14	0.6792
335.15	0.6792
335.15	0.6792
335.16	0.6792
335.17	0.6792
335.18	0.6804
335.19	0.6804
335.19	0.6804
335.2	0.6804
335.21	0.6804
335.22	0.6804
335.23	0.6804
335.24	0.6816
335.24	0.6816
335.25	0.6816
335.26	0.6816
335.27	0.6816
335.28	0.6816
335.28	0.6816
335.3	0.6816
335.3	0.6816
335.31	0.6828
335.32	0.6828
335.33	0.6828
335.33	0.6828
335.34	0.6828
335.35	0.6828
335.35	0.6828
335.36	0.684
335.37	0.684
335.38	0.684
335.39	0.684
335.4	0.684
335.41	0.684
335.42	0.684
335.42	0.684
335.43	0.6852
335.43	0.6852
335.44	0.6852
335.45	0.6852
335.46	0.6852
335.47	0.6852
335.48	0.6852
335.49	0.6864
335.49	0.6864
335.5	0.6864
335.51	0.6864
335.52	0.6864
335.53	0.6864
335.54	0.6864
335.54	0.6864
335.55	0.6864
335.55	0.6864
335.57	0.6876
335.57	0.6876
335.58	0.6876
335.59	0.6876
335.6	0.6876
335.6	0.6876
335.61	0.6876
335.62	0.6888
335.63	0.6888
335.64	0.6888
335.65	0.6888
335.66	0.6888
335.67	0.6888
335.67	0.6888
335.68	0.6888
335.69	0.6888
335.7	0.69
335.7	0.69
335.71	0.69
335.73	0.69
335.73	0.69
335.74	0.69
335.74	0.6912
335.75	0.6912
335.76	0.6912
335.77	0.6912
335.78	0.6912
335.78	0.6912
335.8	0.6912
335.8	0.6924
335.82	0.6924
335.82	0.6924
335.83	0.6924
335.84	0.6924
335.85	0.6924
335.86	0.6924
335.87	0.6936
335.88	0.6936
335.88	0.6936
335.89	0.6936
335.9	0.6936
335.9	0.6936
335.91	0.6936
335.92	0.6936
335.92	0.6948
335.93	0.6948
335.94	0.6948
335.95	0.6948
335.95	0.6948
335.97	0.696
335.98	0.696
335.98	0.696
335.99	0.696
336	0.696
336.01	0.696
336.02	0.696
336.03	0.696
336.03	0.6972
336.04	0.6972
336.04	0.6972
336.05	0.6972
336.06	0.6972
336.07	0.6972
336.08	0.6972
336.09	0.6984
336.1	0.6984
336.1	0.6984
336.11	0.6984
336.12	0.6984
336.13	0.6984
336.14	0.6996
336.14	0.6996
336.15	0.6996
336.16	0.6996
336.17	0.6996
336.18	0.6996
[truncated: 5,375 more rows]

## Sheet: Suppl. Figure 2a
Supplementary Figure 2a Polarized diffraction data of CKN measured on NGA-NSE
T = 100 K						T = 293 K						T = 403 K						T = 480 K						T = 503 K
Q (Å-1)	coherent	error	incoherent	error		Q (Å-1)	coherent	error	incoherent	error		Q (Å-1)	coherent	error	incoherent	error		Q (Å-1)	coherent	error	incoherent	error		Q (Å-1)	coherent	error	incoherent	error
0.1	0.0085	0.00010239	0.00452	8.2817e-05		0.1	0.00808	7.09628e-05	0.0045	5.83655e-05		0.1	0.00791	9.94381e-05	0.00448	8.22905e-05		0.1	0.00793	7.02731e-05	0.00441	5.77579e-05		0.1	0.00796	7.05321e-05	0.00449	5.8281e-05
0.15	0.00536	8.06659e-05	0.00264	6.35002e-05		0.15	0.00507	5.57692e-05	0.00263	4.47027e-05		0.15	0.00492	7.79883e-05	0.00265	6.34184e-05		0.15	0.00489	5.48564e-05	0.00257	4.42117e-05		0.15	0.0049	5.48654e-05	0.00256	4.40954e-05
0.2	0.0045	7.45591e-05	0.00242	6.05569e-05		0.2	0.00393	5.00603e-05	0.00242	4.26671e-05		0.2	0.0037	6.89267e-05	0.00234	5.93074e-05		0.2	0.00386	4.93971e-05	0.00229	4.15453e-05		0.2	0.00392	4.97109e-05	0.0023	4.16222e-05
0.25	0.00385	6.9966e-05	0.00233	5.92431e-05		0.25	0.0035	4.76589e-05	0.00231	4.15895e-05		0.25	0.00327	6.54554e-05	0.00223	5.77986e-05		0.25	0.0033	4.64911e-05	0.00225	4.10313e-05		0.25	0.00332	4.67398e-05	0.00231	4.15822e-05
0.3	0.00345	6.70895e-05	0.00231	5.88576e-05		0.3	0.00311	4.52809e-05	0.00218	4.03747e-05		0.3	0.0029	6.23335e-05	0.00216	5.66833e-05		0.3	0.00293	4.41272e-05	0.0021	3.96273e-05		0.3	0.00285	4.39649e-05	0.0022	4.04634e-05
0.35	0.00308	6.45221e-05	0.00236	5.9284e-05		0.35	0.00294	4.42773e-05	0.00215	4.00509e-05		0.35	0.00267	6.04169e-05	0.00212	5.61082e-05		0.35	0.00266	4.26305e-05	0.00211	3.95879e-05		0.35	0.00268	4.25374e-05	0.00205	3.90656e-05
0.4	0.00307	6.42104e-05	0.00229	5.84195e-05		0.4	0.00275	4.30803e-05	0.00209	3.94277e-05		0.4	0.00247	5.84147e-05	0.00202	5.48001e-05		0.4	0.00259	4.22388e-05	0.00211	3.95379e-05		0.4	0.00251	4.16848e-05	0.00208	3.92454e-05
0.45	0.00293	6.30405e-05	0.00226	5.79809e-05		0.45	0.0027	4.28168e-05	0.0021	3.94831e-05		0.45	0.00245	5.81744e-05	0.00201	5.46389e-05		0.45	0.0027	4.27694e-05	0.00209	3.94334e-05		0.45	0.00255	4.17841e-05	0.00204	3.89014e-05
0.5	0.0031	6.4082e-05	0.0022	5.73208e-05		0.5	0.00267	4.26332e-05	0.0021	3.952e-05		0.5	0.0025	5.89154e-05	0.00209	5.56509e-05		0.5	0.00266	4.2173e-05	0.00196	3.823e-05		0.5	0.00264	4.23581e-05	0.00205	3.9059e-05
0.55	0.00337	6.5562e-05	0.00208	5.59241e-05		0.55	0.00291	4.38622e-05	0.00205	3.91739e-05		0.55	0.00257	5.93749e-05	0.00207	5.53874e-05		0.55	0.00265	4.24477e-05	0.00207	3.92465e-05		0.55	0.00281	4.31086e-05	0.00198	3.84927e-05
0.6	0.00333	6.54932e-05	0.00213	5.64981e-05		0.6	0.00306	4.44694e-05	0.00198	3.85583e-05		0.6	0.00274	6.03897e-05	0.00197	5.42831e-05		0.6	0.0028	4.2933e-05	0.00195	3.81415e-05		0.6	0.00283	4.31994e-05	0.00199	3.85436e-05
0.65	0.00349	6.66139e-05	0.00213	5.65691e-05		0.65	0.00311	4.47912e-05	0.002	3.87675e-05		0.65	0.00284	6.1487e-05	0.00206	5.54787e-05		0.65	0.00305	4.42425e-05	0.00192	3.79572e-05		0.65	0.00294	4.35924e-05	0.0019	3.77818e-05
0.7	0.00357	6.68714e-05	0.00203	5.54344e-05		0.7	0.00327	4.54706e-05	0.00194	3.82288e-05		0.7	0.00304	6.2586e-05	0.00194	5.40156e-05		0.7	0.00306	4.42752e-05	0.00192	3.8028e-05		0.7	0.00302	4.41534e-05	0.00196	3.83288e-05
0.75	0.00369	6.77615e-05	0.00204	5.55944e-05		0.75	0.00325	4.57134e-05	0.00207	3.94318e-05		0.75	0.00318	6.38389e-05	0.00199	5.46655e-05		0.75	0.00304	4.41957e-05	0.00193	3.80857e-05		0.75	0.0032	4.48422e-05	0.00184	3.73216e-05
0.8	0.00363	6.7695e-05	0.00214	5.68811e-05		0.8	0.00323	4.54055e-05	0.00199	3.87117e-05		0.8	0.00316	6.34461e-05	0.00193	5.38538e-05		0.8	0.00313	4.44224e-05	0.00184	3.72684e-05		0.8	0.00312	4.43557e-05	0.00182	3.70842e-05
0.85	0.00362	6.7303e-05	0.00205	5.56288e-05		0.85	0.00328	4.54354e-05	0.00192	3.80299e-05		0.85	0.00297	6.17448e-05	0.00187	5.29721e-05		0.85	0.00317	4.44616e-05	0.00178	3.67199e-05		0.85	0.00305	4.42753e-05	0.00194	3.81243e-05
0.9	0.00358	6.69169e-05	0.00202	5.52931e-05		0.9	0.00319	4.51537e-05	0.00197	3.85403e-05		0.9	0.00282	6.12401e-05	0.00203	5.50181e-05		0.9	0.00294	4.35394e-05	0.0019	3.7717e-05		0.9	0.00305	4.42698e-05	0.00194	3.81436e-05
0.95	0.00356	6.71446e-05	0.00213	5.66736e-05		0.95	0.00309	4.46857e-05	0.002	3.87357e-05		0.95	0.00284	6.11405e-05	0.00198	5.43742e-05		0.95	0.00294	4.38098e-05	0.00199	3.85509e-05		0.95	0.00304	4.40902e-05	0.00189	3.77308e-05
1	0.0036	6.75562e-05	0.00216	5.70697e-05		1	0.00302	4.44772e-05	0.00206	3.9262e-05		1	0.00289	6.1249e-05	0.00191	5.35589e-05		1	0.00292	4.36107e-05	0.00196	3.82641e-05		1	0.00301	4.38227e-05	0.00186	3.73788e-05
1.05	0.0037	6.7698e-05	0.00201	5.52237e-05		1.05	0.0032	4.52811e-05	0.002	3.87683e-05		1.05	0.00286	6.16158e-05	0.00205	5.5267e-05		1.05	0.00307	4.44431e-05	0.00195	3.83101e-05		1.05	0.00308	4.42991e-05	0.00189	3.76793e-05
1.1	0.00388	6.91708e-05	0.00207	5.60174e-05		1.1	0.00334	4.59594e-05	0.00199	3.87378e-05		1.1	0.00332	6.45312e-05	0.0019	5.36372e-05		1.1	0.00324	4.53804e-05	0.00197	3.84709e-05		1.1	0.0033	4.55499e-05	0.00191	3.80237e-05
1.15	0.00405	7.0384e-05	0.00207	5.61416e-05		1.15	0.0037	4.77784e-05	0.00198	3.87408e-05		1.15	0.00355	6.6363e-05	0.00195	5.43106e-05		1.15	0.00354	4.7139e-05	0.00204	3.92227e-05		1.15	0.00363	4.72056e-05	0.00188	3.78589e-05
1.2	0.00467	7.46762e-05	0.00213	5.71334e-05		1.2	0.00417	5.03295e-05	0.00208	3.97851e-05		1.2	0.00415	7.03291e-05	0.00187	5.36472e-05		1.2	0.00409	4.97348e-05	0.00198	3.88828e-05		1.2	0.00416	5.0202e-05	0.00204	3.94516e-05
1.25	0.0054	7.88721e-05	0.00201	5.60176e-05		1.25	0.00476	5.32855e-05	0.00215	4.06055e-05		1.25	0.00468	7.42537e-05	0.00197	5.52175e-05		1.25	0.00486	5.34224e-05	0.00201	3.94823e-05		1.25	0.00486	5.35367e-05	0.00206	3.99136e-05
1.3	0.0063	8.46523e-05	0.00215	5.82541e-05		1.3	0.00564	5.69919e-05	0.0021	4.04676e-05		1.3	0.00557	7.9995e-05	0.00204	5.6541e-05		1.3	0.0057	5.70624e-05	0.00201	3.97423e-05		1.3	0.00577	5.73176e-05	0.002	3.96504e-05
1.35	0.0071	8.90543e-05	0.00215	5.85979e-05		1.35	0.00659	6.07917e-05	0.00205	4.03724e-05		1.35	0.00652	8.53996e-05	0.002	5.6448e-05		1.35	0.00676	6.13992e-05	0.00203	4.02159e-05		1.35	0.0068	6.16196e-05	0.00205	4.04769e-05
1.4	0.0082	9.51868e-05	0.00229	6.06772e-05		1.4	0.00752	6.43886e-05	0.00207	4.08616e-05		1.4	0.00752	9.10749e-05	0.00208	5.78631e-05		1.4	0.00783	6.54459e-05	0.00202	4.05214e-05		1.4	0.00778	6.52743e-05	0.00204	4.06415e-05
1.45	0.00912	9.95709e-05	0.00223	6.04608e-05		1.45	0.00856	6.81803e-05	0.00207	4.12096e-05		1.45	0.00831	9.50751e-05	0.00204	5.77366e-05		1.45	0.0087	6.84805e-05	0.00196	4.03166e-05		1.45	0.00895	6.93221e-05	0.00196	4.03428e-05
1.5	0.01025	0.000104977	0.00226	6.12288e-05		1.5	0.00933	7.10314e-05	0.00218	4.23457e-05		1.5	0.00922	9.95902e-05	0.00205	5.82697e-05		1.5	0.00967	7.1925e-05	0.00204	4.13427e-05		1.5	0.00979	7.2209e-05	0.00197	4.07357e-05
1.55	0.01123	0.000109565	0.00234	6.26138e-05		1.55	0.01032	7.4137e-05	0.00208	4.18244e-05		1.55	0.01012	0.000104156	0.00217	6.01796e-05		1.55	0.01042	7.44909e-05	0.00209	4.19711e-05		1.55	0.01066	7.51345e-05	0.00202	4.14922e-05
1.6	0.01233	0.000113802	0.00213	6.06568e-05		1.6	0.01121	7.70436e-05	0.00211	4.24178e-05		1.6	0.01124	0.000108998	0.00208	5.96364e-05		1.6	0.01153	7.7947e-05	0.00206	4.20728e-05		1.6	0.01157	7.79846e-05	0.00201	4.16641e-05
1.65	0.01326	0.00011793	0.00225	6.24471e-05		1.65	0.01278	8.17135e-05	0.00206	4.24931e-05		1.65	0.01194	0.000112133	0.00211	6.03129e-05		1.65	0.01238	8.06593e-05	0.00214	4.30335e-05		1.65	0.01237	8.04234e-05	0.00201	4.19104e-05
1.7	0.01445	0.000122892	0.00233	6.38998e-05		1.7	0.01354	8.41901e-05	0.00224	4.41699e-05		1.7	0.01283	0.000115802	0.00207	6.02251e-05		1.7	0.01296	8.23688e-05	0.00215	4.32533e-05		1.7	0.013	8.24314e-05	0.00211	4.29415e-05

## Sheet: Suppl. Figure 3a,b
Supplementary Figure 3a,b Intermediate scatteirng functionsn of CKN measured on NGA-NSE
Q = 0.80 Å-1
T = 384 K				T = 403 K				T = 413 K				T = 423 K				T = 433 K				T = 445 K				T = 469 K
t (ns)	I(Q,t)/I(Q,0)	error		t (ns)	I(Q,t)/I(Q,0)	error		t (ns)	I(Q,t)/I(Q,0)	error		t (ns)	I(Q,t)/I(Q,0)	error		t (ns)	I(Q,t)/I(Q,0)	error		t (ns)	I(Q,t)/I(Q,0)	error		t (ns)	I(Q,t)/I(Q,0)	error
0.004	0.94289	0.01627		0.004	0.88876	0.01538		0.004	0.87464	0.01529		0.004	0.88658	0.01548		0.004	0.86035	0.01531		0.004	0.82819	0.01472		0.004	0.8169	0.01345
0.006	0.91946	0.01623		0.006	0.89813	0.0158		0.006	0.88057	0.01584		0.006	0.86461	0.01563		0.006	0.82317	0.01515		0.006	0.84168	0.01531		0.006	0.77754	0.0134
0.009	0.90504	0.01608		0.009	0.88106	0.01543		0.009	0.84984	0.01531		0.009	0.83193	0.01497		0.009	0.80123	0.0148		0.009	0.76421	0.01402		0.009	0.72515	0.01255
0.011	0.92289	0.01616		0.011	0.89584	0.01573		0.011	0.86514	0.01555		0.011	0.8423	0.01512		0.011	0.80596	0.01452		0.011	0.79534	0.01459		0.011	0.73105	0.0127
0.02	0.8641	0.01677		0.02	0.85223	0.01652		0.02	0.80913	0.0162		0.02	0.7846	0.01601		0.02	0.76647	0.01585		0.02	0.69606	0.01481		0.02	0.65914	0.01367
0.067	0.88172	0.01557		0.067	0.7667	0.01415		0.067	0.75002	0.01416		0.067	0.6934	0.01346		0.067	0.61828	0.01264		0.067	0.57973	0.01255		0.067	0.48522	0.01064
0.167	0.86837	0.01534		0.167	0.75322	0.01399		0.167	0.70998	0.01383		0.167	0.63516	0.01287		0.167	0.59353	0.01278		0.167	0.50811	0.01197		0.167	0.42001	0.01038
0.268	0.9298	0.01666		0.268	0.75298	0.01416		0.268	0.69515	0.01397		0.268	0.6354	0.01344		0.268	0.54961	0.01255		0.268	0.47343	0.0121		0.268	0.35995	0.01033
0.469	0.87793	0.01558		0.469	0.68874	0.01343		0.469	0.62084	0.01309		0.469	0.55059	0.01235		0.469	0.46502	0.01173		0.469	0.38757	0.0113		0.469	0.2538	0.00953
0.77	0.90349	0.016		0.77	0.70003	0.01379		0.77	0.60721	0.01319		0.77	0.50039	0.01214		0.77	0.42059	0.01145		0.77	0.34146	0.01104		0.77	0.19096	0.00937
0.971	0.86821	0.01554		0.971	0.64671	0.01314		0.971	0.55498	0.01248		0.971	0.49025	0.01208		0.971	0.41597	0.01161		0.971	0.31129	0.01096		0.971	0.15656	0.0093
1.975	0.86463	0.0159		1.975	0.57742	0.0129		1.975	0.47604	0.01239		1.975	0.38704	0.01164		1.975	0.2987	0.01124		1.975	0.18668	0.01105		1.975	0.04638	0.00963
2.98	0.83711	0.01609		2.98	0.55748	0.01331		2.98	0.40657	0.01246		2.98	0.33631	0.01181		2.98	0.23206	0.01147		2.98	0.12466	0.01126		2.98	0.04448	0.01
4.99	0.88403	0.0188		4.99	0.50616	0.01469		4.99	0.36695	0.01384		4.99	0.23786	0.01328		4.99	0.13648	0.0132		4.99	0.05306	0.01323		4.99	0.02002	0.01158
8.006	0.86482	0.0221		8.006	0.50135	0.01835		8.006	0.32364	0.01769		8.006	0.17832	0.01657		8.006	0.08536	0.01679		8.006	0.02698	0.01664		8.006	0.02394	0.0151
10.017	0.85587	0.02568		10.017	0.43516	0.02209		10.017	0.28209	0.02144		10.017	0.17422	0.02063		10.017	0.0456	0.02075		10.017	0.04075	0.02056		10.017	0.03053	0.01872
Q = 1.75 Å-1
T = 384 K				T = 403 K				T = 413 K				T = 423 K				T = 433 K				T = 445 K				T = 469 K				T = 480 K
t (ns)	I(Q,t)/I(Q,0)	error		t (ns)	I(Q,t)/I(Q,0)	error		t (ns)	I(Q,t)/I(Q,0)	error		t (ns)	I(Q,t)/I(Q,0)	error		t (ns)	I(Q,t)/I(Q,0)	error		t (ns)	I(Q,t)/I(Q,0)	error		t (ns)	I(Q,t)/I(Q,0)	error		t (ns)	I(Q,t)/I(Q,0)	error
0.004	0.92885	0.01071		0.004	0.90432	0.01061		0.004	0.89594	0.01062		0.004	0.88811	0.0106		0.004	0.872	0.01047		0.004	0.8599	0.01034		0.004	0.8159	0.0091		0.004	0.80401	0.00905
0.006	0.94143	0.01076		0.006	0.89948	0.01031		0.006	0.89633	0.01046		0.006	0.87419	0.01031		0.006	0.85824	0.01018		0.006	0.82968	0.00983		0.006	0.8013	0.0089		0.006	0.75921	0.00852
0.008	0.92652	0.01065		0.008	0.90278	0.0105		0.008	0.87654	0.01037		0.008	0.86119	0.01025		0.008	0.84246	0.01022		0.008	0.80969	0.0099		0.008	0.76451	0.0087		0.008	0.72181	0.00842
0.01	0.9145	0.01065		0.01	0.87753	0.01048		0.01	0.86318	0.01043		0.01	0.83635	0.01025		0.01	0.80353	0.01005		0.01	0.78964	0.00991		0.01	0.7117	0.00843		0.01	0.69566	0.00838
0.02	0.92505	0.01191		0.02	0.8684	0.01134		0.02	0.83426	0.01114		0.02	0.79227	0.01084		0.02	0.77336	0.01087		0.02	0.75015	0.01083		0.02	0.65629	0.00915		0.02	0.59782	0.00874
0.064	0.8809	0.01014		0.064	0.80105	0.00954		0.064	0.75094	0.00937		0.064	0.70275	0.00909		0.064	0.64349	0.00887		0.064	0.54871	0.00823		0.064	0.37909	0.00666		0.064	0.31998	0.0065
0.165	0.88795	0.01026		0.165	0.77738	0.00942		0.165	0.71653	0.00917		0.165	0.63186	0.00872		0.165	0.53911	0.0083		0.165	0.42958	0.00777		0.165	0.23666	0.00626		0.165	0.17486	0.00608
0.265	0.85189	0.00999		0.265	0.76635	0.00956		0.265	0.67101	0.00904		0.265	0.56558	0.00844		0.265	0.46492	0.00801		0.265	0.35566	0.00759		0.265	0.15328	0.00618		0.265	0.10105	0.00614
0.466	0.84582	0.01014		0.466	0.72689	0.00946		0.466	0.63568	0.00903		0.466	0.50191	0.00827		0.466	0.37841	0.00782		0.466	0.24988	0.0074		0.466	0.07378	0.0062		0.466	0.04635	0.00618
0.767	0.82985	0.01025		0.767	0.67641	0.00913		0.767	0.54605	0.00852		0.767	0.41192	0.00784		0.767	0.27999	0.00753		0.767	0.1637	0.00714		0.767	0.03234	0.00614		0.767	0.01177	0.00617
0.968	0.80002	0.00998		0.968	0.65915	0.00919		0.968	0.49501	0.00826		0.968	0.36825	0.00772		0.968	0.23484	0.00741		0.968	0.13043	0.00712		0.968	0.01893	0.00613		0.968	0.00251	0.00618
1.973	0.82776	0.0108		1.973	0.58039	0.00915		1.973	0.38997	0.00829		1.973	0.24197	0.00782		1.973	0.1163	0.00762		1.973	0.0362	0.00747		1.973	0.00739	0.00659		1.973	0.01589	0.00659
2.979	0.79294	0.0108		2.979	0.51245	0.00914		2.979	0.32245	0.00842		2.979	0.16043	0.00819		2.979	0.05796	0.008		2.979	0.02009	0.00785		2.979	0.00392	0.00695
4.99	0.77714	0.01221		4.99	0.41771	0.0101		4.99	0.20353	0.00956		4.99	0.07997	0.00938		4.99	0.01253	0.00951		4.99	0.00299	0.00933		4.99	0.0097	0.00833
8.005	0.73298	0.01621		8.005	0.34744	0.01442		8.005	0.16606	0.01408		8.005	0.03255	0.01378		8.005	0.02585	0.01402		8.005	0.03134	0.01402		8.005	0.01587	0.01241
10.017	0.73852	0.02159		10.017	0.31475	0.01938		10.017	0.14694	0.01888		10.017	0.04785	0.01922		10.017	0.01083	0.01921		10.017	-0.01104	0.01893		10.017	-0.00819	0.01669
